# Supplementary material for: Proteomic analysis reveals diverse proline hydroxylation-mediated oxygen-sensing cellular pathways in cancer cells
Source: Oncotarget. 2016 Oct 13;7(48):79154–69. doi: 10.18632/oncotarget.12632 (PMC5346705; doi:10.18632/oncotarget.12632)
Supplement: Supplementary file 2 [file oncotarget-07-79154-s002.xlsx]

## Sheet: Column headers
Table S1. The list of proline hydroxylation sites identified in the Hela cells.
Header name	Explanation
Proteins	The UniProt IDs of proteins identified with the same modification site
Positions within proteins	The positions of the modification corresponding to each protein in the column "Proteins"
Leading proteins	The UniProt IDs of proteins identified with all the peptides in the protein group
Positions	The positions of the modification corresponding to each protein in the column "Leading [roteins"
Fasta headers	Fasta header information of each leading protein
Score	Andremeda score to evaluate peptide-spectrum matching quality
Modified sequence with probabilities	Modified peptide sequence and the number in the parenthesis following each modification site indicates the localization probabilities (0-1 with 1 being the exclusive localization)
Position in peptide	The position of the modification site in the peptide sequence

## Sheet: Sheet1
Proteins	Positions within proteins	Leading proteins	Positions	Fasta headers	Score	Modified sequence with probabilities	Position in peptide
sp|A6NCM1|IQCAL_HUMAN	716	sp|A6NCM1|IQCAL_HUMAN	716	>sp|A6NCM1|IQCAL_HUMAN Putative IQ and AAA domain-containing protein 1-like OS=Homo sapiens GN=IQCA1P1 PE=5 SV=2	108.32	GIQP(1)TQHLDISALAK	4
sp|O14818|PSA7_HUMAN;tr|H0Y586|H0Y586_HUMAN;sp|Q8TAA3|PSA7L_HUMAN	149;75;157	sp|O14818|PSA7_HUMAN	149	>sp|O14818|PSA7_HUMAN Proteasome subunit alpha type-7 OS=Homo sapiens GN=PSMA7 PE=1 SV=1;>tr|H0Y586|H0Y586_HUMAN Proteasome subunit alpha type-7 (Fragment) OS=Homo sapiens GN=PSMA7 PE=4 SV=1;>sp|Q8TAA3|PSA7L_HUMAN Proteasome subunit alpha type-7-like OS=Ho	99.834	LYQTDP(1)SGTYHAWK	6
sp|O15427|MOT4_HUMAN;tr|J3QQV2|J3QQV2_HUMAN;tr|J3QSC3|J3QSC3_HUMAN;tr|J3QQS9|J3QQS9_HUMAN;tr|J3KT83|J3KT83_HUMAN;tr|J3QRA0|J3QRA0_HUMAN;tr|J3QLE3|J3QLE3_HUMAN;tr|J3KTM6|J3KTM6_HUMAN;tr|J3QRU2|J3QRU2_HUMAN;tr|J3QRP8|J3QRP8_HUMAN	10;10;10;10;10;10;10;10;10;10	sp|O15427|MOT4_HUMAN	10	>sp|O15427|MOT4_HUMAN Monocarboxylate transporter 4 OS=Homo sapiens GN=SLC16A3 PE=1 SV=1;>tr|J3QQV2|J3QQV2_HUMAN Monocarboxylate transporter 4 (Fragment) OS=Homo sapiens GN=SLC16A3 PE=2 SV=1;>tr|J3QSC3|J3QSC3_HUMAN Monocarboxylate transporter 4 (Fragment)	62.088	MGGAVVDEGP(1)TGVK	10
sp|O43175|SERA_HUMAN;tr|Q5SZU1|Q5SZU1_HUMAN	475;441	sp|O43175|SERA_HUMAN	475	>sp|O43175|SERA_HUMAN D-3-phosphoglycerate dehydrogenase OS=Homo sapiens GN=PHGDH PE=1 SV=4;>tr|Q5SZU1|Q5SZU1_HUMAN D-3-phosphoglycerate dehydrogenase OS=Homo sapiens GN=PHGDH PE=2 SV=1	166.59	TQTSDP(1)AMLPTMIGLLAEAGVR	6
sp|O60391|NMD3B_HUMAN	1033	sp|O60391|NMD3B_HUMAN	1033	>sp|O60391|NMD3B_HUMAN Glutamate receptor ionotropic, NMDA 3B OS=Homo sapiens GN=GRIN3B PE=2 SV=2	112.96	LLQARAAP(0.119)AEAP(0.721)P(0.16)HSGR	12
sp|O60885|BRD4_HUMAN;tr|M0QZD9|M0QZD9_HUMAN	536;536	sp|O60885|BRD4_HUMAN	536	>sp|O60885|BRD4_HUMAN Bromodomain-containing protein 4 OS=Homo sapiens GN=BRD4 PE=1 SV=2;>tr|M0QZD9|M0QZD9_HUMAN Bromodomain-containing protein 4 (Fragment) OS=Homo sapiens GN=BRD4 PE=2 SV=1	204.9	AVHEQLAALSQPQQNKP(1)K	17
tr|J3QS48|J3QS48_HUMAN;tr|I3L295|I3L295_HUMAN;tr|J3KT75|J3KT75_HUMAN;tr|B4DT74|B4DT74_HUMAN;tr|J3QW43|J3QW43_HUMAN;tr|J3QRD5|J3QRD5_HUMAN;sp|O75352|MPU1_HUMAN;tr|J3KSI4|J3KSI4_HUMAN;tr|I3L1D2|I3L1D2_HUMAN;tr|I3L4E0|I3L4E0_HUMAN	8;8;8;8;8;8;8;8;8;8	tr|J3QS48|J3QS48_HUMAN	8	>tr|J3QS48|J3QS48_HUMAN Mannose-P-dolichol utilization defect 1 protein OS=Homo sapiens GN=MPDU1 PE=2 SV=1;>tr|I3L295|I3L295_HUMAN Mannose-P-dolichol utilization defect 1 protein OS=Homo sapiens GN=MPDU1 PE=2 SV=1;>tr|J3KT75|J3KT75_HUMAN Mannose-P-dolichol	74.376	AAEADGP(1)LKR	7
sp|O75369|FLNB_HUMAN;tr|E7EN95|E7EN95_HUMAN	1257;1088	sp|O75369|FLNB_HUMAN	1257	>sp|O75369|FLNB_HUMAN Filamin-B OS=Homo sapiens GN=FLNB PE=1 SV=2;>tr|E7EN95|E7EN95_HUMAN Filamin-B OS=Homo sapiens GN=FLNB PE=2 SV=1	120.45	P(1)LTQVGGDHIK	1
tr|E9PF10|E9PF10_HUMAN;sp|O75694|NU155_HUMAN;tr|D6RA13|D6RA13_HUMAN	2;2;2	tr|E9PF10|E9PF10_HUMAN	2	>tr|E9PF10|E9PF10_HUMAN Nuclear pore complex protein Nup155 OS=Homo sapiens GN=NUP155 PE=2 SV=1;>sp|O75694|NU155_HUMAN Nuclear pore complex protein Nup155 OS=Homo sapiens GN=NUP155 PE=1 SV=1;>tr|D6RA13|D6RA13_HUMAN Nuclear pore complex protein Nup155 OS=Ho	160.12	P(0.987)SSLLGAAMP(0.013)ASTSAAALQEALENAGR	1
tr|A6NMA8|A6NMA8_HUMAN;sp|O95825|QORL1_HUMAN;tr|C9JQD0|C9JQD0_HUMAN;tr|C9K0F7|C9K0F7_HUMAN;tr|C9JAL0|C9JAL0_HUMAN;tr|F8WF64|F8WF64_HUMAN;tr|C9JZK8|C9JZK8_HUMAN;tr|B3KQ77|B3KQ77_HUMAN;tr|A6NND8|A6NND8_HUMAN;tr|A6NHJ8|A6NHJ8_HUMAN	61;61;9;9;61;61;61;61;61;85	tr|A6NMA8|A6NMA8_HUMAN	61	>tr|A6NMA8|A6NMA8_HUMAN Quinone oxidoreductase-like protein 1 OS=Homo sapiens GN=CRYZL1 PE=2 SV=1;>sp|O95825|QORL1_HUMAN Quinone oxidoreductase-like protein 1 OS=Homo sapiens GN=CRYZL1 PE=1 SV=2;>tr|C9JQD0|C9JQD0_HUMAN Quinone oxidoreductase-like protein 1	87.149	MKKDLFP(1)VGR	7
sp|P05023|AT1A1_HUMAN	501	sp|P05023|AT1A1_HUMAN	501	>sp|P05023|AT1A1_HUMAN Sodium/potassium-transporting ATPase subunit alpha-1 OS=Homo sapiens GN=ATP1A1 PE=1 SV=1	96.866	NPNTSEP(1)QHLLVMK	7
sp|P05783|K1C18_HUMAN;tr|F8VZY9|F8VZY9_HUMAN	22;22	sp|P05783|K1C18_HUMAN	22	>sp|P05783|K1C18_HUMAN Keratin, type I cytoskeletal 18 OS=Homo sapiens GN=KRT18 PE=1 SV=2;>tr|F8VZY9|F8VZY9_HUMAN Keratin, type I cytoskeletal 18 OS=Homo sapiens GN=KRT18 PE=2 SV=1	123.26	SLGSVQAP(1)SYGAR	8
sp|P07237|PDIA1_HUMAN;tr|H7BZ94|H7BZ94_HUMAN;tr|F5H8J2|F5H8J2_HUMAN;tr|H0Y3Z3|H0Y3Z3_HUMAN;tr|I3L398|I3L398_HUMAN	329;285;272;95;178	sp|P07237|PDIA1_HUMAN	329	>sp|P07237|PDIA1_HUMAN Protein disulfide-isomerase OS=Homo sapiens GN=P4HB PE=1 SV=3;>tr|H7BZ94|H7BZ94_HUMAN Protein disulfide-isomerase OS=Homo sapiens GN=P4HB PE=2 SV=2;>tr|F5H8J2|F5H8J2_HUMAN Uncharacterized protein OS=Homo sapiens GN=P4HB PE=3 SV=1;>tr	138.42	YKP(1)ESEELTAER	3
tr|E9PEK4|E9PEK4_HUMAN;sp|P07333|CSF1R_HUMAN	90;90	tr|E9PEK4|E9PEK4_HUMAN	90	>tr|E9PEK4|E9PEK4_HUMAN Macrophage colony-stimulating factor 1 receptor OS=Homo sapiens GN=CSF1R PE=2 SV=1;>sp|P07333|CSF1R_HUMAN Macrophage colony-stimulating factor 1 receptor OS=Homo sapiens GN=CSF1R PE=1 SV=2	52.112	CTEP(0.192)GDP(0.808)LGGSAAIHLYVK	7
sp|P07355|ANXA2_HUMAN;tr|H0YN42|H0YN42_HUMAN;sp|A6NMY6|AXA2L_HUMAN;tr|H0YM50|H0YM50_HUMAN;tr|H0YL33|H0YL33_HUMAN;tr|H0YN28|H0YN28_HUMAN	237;237;237;206;120;120	sp|P07355|ANXA2_HUMAN;tr|H0YL33|H0YL33_HUMAN	237;120	>sp|P07355|ANXA2_HUMAN Annexin A2 OS=Homo sapiens GN=ANXA2 PE=1 SV=2;>tr|H0YN42|H0YN42_HUMAN Annexin (Fragment) OS=Homo sapiens GN=ANXA2 PE=2 SV=1;>sp|A6NMY6|AXA2L_HUMAN Putative annexin A2-like protein OS=Homo sapiens GN=ANXA2P2 PE=5 SV=2;>tr|H0YM50|H0YM5	96.604	SYSP(1)YDMLESIR	4
sp|P07954|FUMH_HUMAN	137	sp|P07954|FUMH_HUMAN	137	>sp|P07954|FUMH_HUMAN Fumarate hydratase, mitochondrial OS=Homo sapiens GN=FH PE=1 SV=3	42.885	LNDHFP(1)LVVWQTGSGTQTNMNVNEVISNR	6
sp|P08238|HS90B_HUMAN	630	sp|P08238|HS90B_HUMAN	630	>sp|P08238|HS90B_HUMAN Heat shock protein HSP 90-beta OS=Homo sapiens GN=HSP90AB1 PE=1 SV=4	66.289	KHLEINP(0.953)DHP(0.047)IVETLR	7
sp|P08581|MET_HUMAN;tr|H7C174|H7C174_HUMAN	867;147	sp|P08581|MET_HUMAN	867	>sp|P08581|MET_HUMAN Hepatocyte growth factor receptor OS=Homo sapiens GN=MET PE=1 SV=4;>tr|H7C174|H7C174_HUMAN Hepatocyte growth factor receptor (Fragment) OS=Homo sapiens GN=MET PE=2 SV=1	44.648	PVMISMGNENVLEIKGNDIDP(1)EAVKGEVLK	21
sp|P08670|VIME_HUMAN;tr|B0YJC4|B0YJC4_HUMAN	57;57	sp|P08670|VIME_HUMAN	57	>sp|P08670|VIME_HUMAN Vimentin OS=Homo sapiens GN=VIM PE=1 SV=4;>tr|B0YJC4|B0YJC4_HUMAN Vimentin OS=Homo sapiens GN=VIM PE=2 SV=1	101.72	SLYASSP(1)GGVYATR	7
sp|P11021|GRP78_HUMAN	202	sp|P11021|GRP78_HUMAN	202	>sp|P11021|GRP78_HUMAN 78 kDa glucose-regulated protein OS=Homo sapiens GN=HSPA5 PE=1 SV=2	59.579	IINEP(1)TAAAIAYGLDKR	5
sp|P11021|GRP78_HUMAN	173	sp|P11021|GRP78_HUMAN	173	>sp|P11021|GRP78_HUMAN 78 kDa glucose-regulated protein OS=Homo sapiens GN=HSPA5 PE=1 SV=2	109.1	VTHAVVTVP(1)AYFNDAQR	9
sp|P11177|ODPB_HUMAN;tr|C9J634|C9J634_HUMAN;tr|F8WF02|F8WF02_HUMAN	209;191;209	sp|P11177|ODPB_HUMAN	209	>sp|P11177|ODPB_HUMAN Pyruvate dehydrogenase E1 component subunit beta, mitochondrial OS=Homo sapiens GN=PDHB PE=1 SV=3;>tr|C9J634|C9J634_HUMAN Pyruvate dehydrogenase E1 component subunit beta, mitochondrial OS=Homo sapiens GN=PDHB PE=2 SV=1;>tr|F8WF02|F8W	86.32	DNNP(0.001)VVVLENELMYGVP(0.998)FEFPPEAQSK	17
sp|P11586|C1TC_HUMAN;tr|F5H2F4|F5H2F4_HUMAN	711;767	sp|P11586|C1TC_HUMAN	711	>sp|P11586|C1TC_HUMAN C-1-tetrahydrofolate synthase, cytoplasmic OS=Homo sapiens GN=MTHFD1 PE=1 SV=3;>tr|F5H2F4|F5H2F4_HUMAN C-1-tetrahydrofolate synthase, cytoplasmic OS=Homo sapiens GN=MTHFD1 PE=2 SV=1	85.976	MHGGGP(1)TVTAGLPLPK	6
sp|P11940|PABP1_HUMAN;tr|E7EQV3|E7EQV3_HUMAN;tr|E7ERJ7|E7ERJ7_HUMAN;tr|H0YAR2|H0YAR2_HUMAN;tr|H0YB86|H0YB86_HUMAN;tr|H0YAP2|H0YAP2_HUMAN	316;271;284;185;7;114	sp|P11940|PABP1_HUMAN	316	>sp|P11940|PABP1_HUMAN Polyadenylate-binding protein 1 OS=Homo sapiens GN=PABPC1 PE=1 SV=2;>tr|E7EQV3|E7EQV3_HUMAN Polyadenylate-binding protein 1 OS=Homo sapiens GN=PABPC1 PE=2 SV=1;>tr|E7ERJ7|E7ERJ7_HUMAN Polyadenylate-binding protein 1 OS=Homo sapiens G	91.712	KEFSP(1)FGTITSAK	5
sp|P13164|IFM1_HUMAN	13	sp|P13164|IFM1_HUMAN	13	>sp|P13164|IFM1_HUMAN Interferon-induced transmembrane protein 1 OS=Homo sapiens GN=IFITM1 PE=1 SV=3	80.733	MHKEEHEVAVLGP(0.998)P(0.002)PSTILPR	13
sp|P13639|EF2_HUMAN	432	sp|P13639|EF2_HUMAN	432	>sp|P13639|EF2_HUMAN Elongation factor 2 OS=Homo sapiens GN=EEF2 PE=1 SV=4	86.189	IMGP(1)NYTPGKK	4
sp|P15924|DESP_HUMAN	2042	sp|P15924|DESP_HUMAN	2042	>sp|P15924|DESP_HUMAN Desmoplakin OS=Homo sapiens GN=DSP PE=1 SV=3	111.33	LISP(1)ESTVMLLEAQAATGGIIDPHRNEK	4
sp|P17844|DDX5_HUMAN;tr|J3KTA4|J3KTA4_HUMAN;tr|J3QRQ7|J3QRQ7_HUMAN;tr|J3KRX8|J3KRX8_HUMAN	102;102;102;102	sp|P17844|DDX5_HUMAN	102	>sp|P17844|DDX5_HUMAN Probable ATP-dependent RNA helicase DDX5 OS=Homo sapiens GN=DDX5 PE=1 SV=1;>tr|J3KTA4|J3KTA4_HUMAN Probable ATP-dependent RNA helicase DDX5 OS=Homo sapiens GN=DDX5 PE=2 SV=1;>tr|J3QRQ7|J3QRQ7_HUMAN Probable ATP-dependent RNA helicase	84.436	PVLNFYEANFP(1)ANVMDVIAR	11
sp|P18669|PGAM1_HUMAN	211	sp|P18669|PGAM1_HUMAN	211	>sp|P18669|PGAM1_HUMAN Phosphoglycerate mutase 1 OS=Homo sapiens GN=PGAM1 PE=1 SV=2	69.913	HLEGLSEEAIMELNLP(0.717)TGIP(0.283)IVYELDK	16
sp|P21333|FLNA_HUMAN;tr|Q5HY54|Q5HY54_HUMAN	1075;1075	sp|P21333|FLNA_HUMAN	1075	>sp|P21333|FLNA_HUMAN Filamin-A OS=Homo sapiens GN=FLNA PE=1 SV=4;>tr|Q5HY54|Q5HY54_HUMAN Filamin-A OS=Homo sapiens GN=FLNA PE=2 SV=1	86.367	AFGP(1)GLQGGSAGSPAR	4
tr|B7Z972|B7Z972_HUMAN;sp|P22061|PIMT_HUMAN;tr|J3KP72|J3KP72_HUMAN;tr|H7BY58|H7BY58_HUMAN	150;185;243;243	tr|B7Z972|B7Z972_HUMAN	150	>tr|B7Z972|B7Z972_HUMAN Protein-L-isoaspartate O-methyltransferase OS=Homo sapiens GN=PCMT1 PE=2 SV=1;>sp|P22061|PIMT_HUMAN Protein-L-isoaspartate(D-aspartate) O-methyltransferase OS=Homo sapiens GN=PCMT1 PE=1 SV=4;>tr|J3KP72|J3KP72_HUMAN Protein-L-isoaspa	91.238	LILP(0.147)VGP(0.853)AGGNQMLEQYDKLQDGSIK	7
sp|P22626|ROA2_HUMAN	223	sp|P22626|ROA2_HUMAN	223	>sp|P22626|ROA2_HUMAN Heterogeneous nuclear ribonucleoproteins A2/B1 OS=Homo sapiens GN=HNRNPA2B1 PE=1 SV=2	145.1	GGGGNFGP(0.09)GP(0.91)GSNFR	10
sp|P23258|TBG1_HUMAN;tr|K7EIS0|K7EIS0_HUMAN	173;186	sp|P23258|TBG1_HUMAN	173	>sp|P23258|TBG1_HUMAN Tubulin gamma-1 chain OS=Homo sapiens GN=TUBG1 PE=1 SV=2;>tr|K7EIS0|K7EIS0_HUMAN Tubulin gamma chain (Fragment) OS=Homo sapiens GN=TUBG1 PE=2 SV=1	51.557	KLVQTYSVFP(0.985)NQDEMSDVVVQP(0.015)YNSLLTLK	10
sp|P23526|SAHH_HUMAN	124	sp|P23526|SAHH_HUMAN	124	>sp|P23526|SAHH_HUMAN Adenosylhomocysteinase OS=Homo sapiens GN=AHCY PE=1 SV=4	164.99	DGP(1)LNMILDDGGDLTNLIHTK	3
sp|Q16778|H2B2E_HUMAN;sp|P33778|H2B1B_HUMAN;sp|P23527|H2B1O_HUMAN;sp|P06899|H2B1J_HUMAN;sp|Q96A08|H2B1A_HUMAN;sp|Q99879|H2B1M_HUMAN;sp|Q99877|H2B1N_HUMAN;sp|Q93079|H2B1H_HUMAN;sp|Q5QNW6|H2B2F_HUMAN;sp|P62807|H2B1C_HUMAN;sp|P58876|H2B1D_HUMAN;tr|U3KQK0|U3KQK0_HUMAN;sp|Q99880|H2B1L_HUMAN;sp|P57053|H2BFS_HUMAN;sp|O60814|H2B1K_HUMAN;tr|B4DR52|B4DR52_HUMAN;sp|Q8N257|H2B3B_HUMAN	51;51;51;51;52;51;51;51;51;51;51;51;51;51;51;51;51	sp|Q16778|H2B2E_HUMAN;sp|Q99879|H2B1M_HUMAN;sp|Q8N257|H2B3B_HUMAN	51;51;51	>sp|Q16778|H2B2E_HUMAN Histone H2B type 2-E OS=Homo sapiens GN=HIST2H2BE PE=1 SV=3;>sp|P33778|H2B1B_HUMAN Histone H2B type 1-B OS=Homo sapiens GN=HIST1H2BB PE=1 SV=2;>sp|P23527|H2B1O_HUMAN Histone H2B type 1-O OS=Homo sapiens GN=HIST1H2BO PE=1 SV=3;>sp|P06	149.94	QVHP(1)DTGISSK	4
sp|P28066|PSA5_HUMAN	222	sp|P28066|PSA5_HUMAN	222	>sp|P28066|PSA5_HUMAN Proteasome subunit alpha type-5 OS=Homo sapiens GN=PSMA5 PE=1 SV=3	71.946	LNATNIELATVQP(1)GQNFHMFTKEELEEVIK	13
tr|E7END2|E7END2_HUMAN;tr|E9PHV5|E9PHV5_HUMAN;sp|P28290|SSFA2_HUMAN;tr|E7EUL7|E7EUL7_HUMAN	588;741;741;250	tr|E7END2|E7END2_HUMAN	588	>tr|E7END2|E7END2_HUMAN Sperm-specific antigen 2 OS=Homo sapiens GN=SSFA2 PE=2 SV=1;>tr|E9PHV5|E9PHV5_HUMAN Sperm-specific antigen 2 OS=Homo sapiens GN=SSFA2 PE=2 SV=1;>sp|P28290|SSFA2_HUMAN Sperm-specific antigen 2 OS=Homo sapiens GN=SSFA2 PE=1 SV=3;>tr|E	71.031	RSQSLP(1)TTLLSPVR	6
sp|P30085|KCY_HUMAN;tr|Q5T0D2|Q5T0D2_HUMAN	45;77	sp|P30085|KCY_HUMAN	45	>sp|P30085|KCY_HUMAN UMP-CMP kinase OS=Homo sapiens GN=CMPK1 PE=1 SV=3;>tr|Q5T0D2|Q5T0D2_HUMAN UMP-CMP kinase OS=Homo sapiens GN=CMPK1 PE=2 SV=1	118.76	KNP(1)DSQYGELIEK	3
tr|G5EA52|G5EA52_HUMAN;sp|P30101|PDIA3_HUMAN;tr|H7BZJ3|H7BZJ3_HUMAN	45;65;41	tr|G5EA52|G5EA52_HUMAN;tr|H7BZJ3|H7BZJ3_HUMAN	45;41	>tr|G5EA52|G5EA52_HUMAN Protein disulfide isomerase family A, member 3, isoform CRA_b OS=Homo sapiens GN=PDIA3 PE=2 SV=1;>sp|P30101|PDIA3_HUMAN Protein disulfide-isomerase A3 OS=Homo sapiens GN=PDIA3 PE=1 SV=4;>tr|H7BZJ3|H7BZJ3_HUMAN Thioredoxin (Fragment)	121.29	LAP(1)EYEAAATR	3
sp|P31327|CPSM_HUMAN;tr|E7EWJ3|E7EWJ3_HUMAN;tr|C9JTA4|C9JTA4_HUMAN	99;105;99	sp|P31327|CPSM_HUMAN	99	>sp|P31327|CPSM_HUMAN Carbamoyl-phosphate synthase [ammonia], mitochondrial OS=Homo sapiens GN=CPS1 PE=1 SV=2;>tr|E7EWJ3|E7EWJ3_HUMAN Carbamoyl-phosphate synthase [ammonia], mitochondrial (Fragment) OS=Homo sapiens GN=CPS1 PE=2 SV=1;>tr|C9JTA4|C9JTA4_HUMAN	92.901	GQILTMANP(1)IIGNGGAPDTTALDELGLSK	9
sp|P31327|CPSM_HUMAN	265	sp|P31327|CPSM_HUMAN	265	>sp|P31327|CPSM_HUMAN Carbamoyl-phosphate synthase [ammonia], mitochondrial OS=Homo sapiens GN=CPS1 PE=1 SV=2	85.376	MEYDGILIAGGP(0.999)GNP(0.001)ALAEPLIQNVR	12
sp|P31948|STIP1_HUMAN;tr|G3XAD8|G3XAD8_HUMAN;tr|F5H0T1|F5H0T1_HUMAN	256;303;232	sp|P31948|STIP1_HUMAN	256	>sp|P31948|STIP1_HUMAN Stress-induced-phosphoprotein 1 OS=Homo sapiens GN=STIP1 PE=1 SV=1;>tr|G3XAD8|G3XAD8_HUMAN Stress-induced-phosphoprotein 1 OS=Homo sapiens GN=STIP1 PE=2 SV=1;>tr|F5H0T1|F5H0T1_HUMAN Stress-induced-phosphoprotein 1 OS=Homo sapiens GN=	71.071	AKELDP(1)TNMTYITNQAAVYFEK	6
sp|P34897|GLYM_HUMAN;tr|G3V5L0|G3V5L0_HUMAN;tr|G3V540|G3V540_HUMAN;tr|G3V4W5|G3V4W5_HUMAN;tr|G3V2W0|G3V2W0_HUMAN	167;146;146;167;146	sp|P34897|GLYM_HUMAN	167	>sp|P34897|GLYM_HUMAN Serine hydroxymethyltransferase, mitochondrial OS=Homo sapiens GN=SHMT2 PE=1 SV=3;>tr|G3V5L0|G3V5L0_HUMAN Serine hydroxymethyltransferase, mitochondrial (Fragment) OS=Homo sapiens GN=SHMT2 PE=2 SV=1;>tr|G3V540|G3V540_HUMAN Serine hydr	57.616	IMGLDLP(1)DGGHLTHGYMSDVK	7
sp|P35579|MYH9_HUMAN	311	sp|P35579|MYH9_HUMAN	311	>sp|P35579|MYH9_HUMAN Myosin-9 OS=Homo sapiens GN=MYH9 PE=1 SV=4	62.442	FLSNGHVTIP(1)GQQDKDMFQETMEAMR	10
sp|P38646|GRP75_HUMAN;tr|D6RJI2|D6RJI2_HUMAN;tr|D6RA73|D6RA73_HUMAN	113;44;44	sp|P38646|GRP75_HUMAN	113	>sp|P38646|GRP75_HUMAN Stress-70 protein, mitochondrial OS=Homo sapiens GN=HSPA9 PE=1 SV=2;>tr|D6RJI2|D6RJI2_HUMAN Stress-70 protein, mitochondrial (Fragment) OS=Homo sapiens GN=HSPA9 PE=2 SV=1;>tr|D6RA73|D6RA73_HUMAN Stress-70 protein, mitochondrial (Frag	119.17	QAVTNP(1)NNTFYATK	6
sp|P40121|CAPG_HUMAN;tr|H7C0X8|H7C0X8_HUMAN	324;79	sp|P40121|CAPG_HUMAN	324	>sp|P40121|CAPG_HUMAN Macrophage-capping protein OS=Homo sapiens GN=CAPG PE=1 SV=2;>tr|H7C0X8|H7C0X8_HUMAN Macrophage-capping protein (Fragment) OS=Homo sapiens GN=CAPG PE=2 SV=1	76.156	MQYAP(1)NTQVEILPQGHESPIFK	5
tr|Q5QNY5|Q5QNY5_HUMAN;sp|P40855|PEX19_HUMAN;tr|B7Z6I5|B7Z6I5_HUMAN;tr|H0YJ60|H0YJ60_HUMAN;tr|H0YDY4|H0YDY4_HUMAN;tr|G3V3G9|G3V3G9_HUMAN	170;190;100;60;28;43	tr|Q5QNY5|Q5QNY5_HUMAN;tr|G3V3G9|G3V3G9_HUMAN	170;43	>tr|Q5QNY5|Q5QNY5_HUMAN Peroxisomal biogenesis factor 19 (Fragment) OS=Homo sapiens GN=PEX19 PE=2 SV=1;>sp|P40855|PEX19_HUMAN Peroxisomal biogenesis factor 19 OS=Homo sapiens GN=PEX19 PE=1 SV=1;>tr|B7Z6I5|B7Z6I5_HUMAN Peroxisomal biogenesis factor 19 OS=Ho	86.463	DVLYP(1)SLKEITEK	5
sp|P42771|CD2A1_HUMAN;tr|J3QRG6|J3QRG6_HUMAN;tr|G3XAG3|G3XAG3_HUMAN	3;3;3	sp|P42771|CD2A1_HUMAN	3	>sp|P42771|CD2A1_HUMAN Cyclin-dependent kinase inhibitor 2A, isoforms 1/2/3 OS=Homo sapiens GN=CDKN2A PE=1 SV=2;>tr|J3QRG6|J3QRG6_HUMAN Cyclin-dependent kinase inhibitor 2A, isoforms 1/2/3 OS=Homo sapiens GN=CDKN2A PE=2 SV=1;>tr|G3XAG3|G3XAG3_HUMAN Cyclin-	85.177	MEP(0.991)AAGSSMEP(0.009)SADWLATAAAR	3
sp|P46940|IQGA1_HUMAN	129	sp|P46940|IQGA1_HUMAN	129	>sp|P46940|IQGA1_HUMAN Ras GTPase-activating-like protein IQGAP1 OS=Homo sapiens GN=IQGAP1 PE=1 SV=1	60.949	HTDNVIQWLNAMDEIGLP(1)K	18
sp|P46940|IQGA1_HUMAN;tr|H0YLE8|H0YLE8_HUMAN	1113;541	sp|P46940|IQGA1_HUMAN	1113	>sp|P46940|IQGA1_HUMAN Ras GTPase-activating-like protein IQGAP1 OS=Homo sapiens GN=IQGAP1 PE=1 SV=1;>tr|H0YLE8|H0YLE8_HUMAN Ras GTPase-activating-like protein IQGAP1 OS=Homo sapiens GN=IQGAP1 PE=2 SV=1	59.05	SWVNQMESQTGEASKLP(0.999)YDVTP(0.001)EQALAHEEVK	17
sp|P50454|SERPH_HUMAN;tr|E9PPV6|E9PPV6_HUMAN;tr|E9PR70|E9PR70_HUMAN;tr|E9PK86|E9PK86_HUMAN;tr|E9PMI5|E9PMI5_HUMAN;tr|E9PNX1|E9PNX1_HUMAN;tr|E9PJH8|E9PJH8_HUMAN;tr|E9PIG2|E9PIG2_HUMAN;tr|E9PRS3|E9PRS3_HUMAN;tr|E9PQ34|E9PQ34_HUMAN	30;30;30;30;30;30;30;30;30;30	sp|P50454|SERPH_HUMAN	30	>sp|P50454|SERPH_HUMAN Serpin H1 OS=Homo sapiens GN=SERPINH1 PE=1 SV=2;>tr|E9PPV6|E9PPV6_HUMAN Serpin H1 OS=Homo sapiens GN=SERPINH1 PE=2 SV=1;>tr|E9PR70|E9PR70_HUMAN Serpin H1 (Fragment) OS=Homo sapiens GN=SERPINH1 PE=2 SV=1;>tr|E9PK86|E9PK86_HUMAN Serpin	217.2	KPAAAAAP(1)GTAEK	8
sp|P51991|ROA3_HUMAN;tr|H7C1J8|H7C1J8_HUMAN	359;96	sp|P51991|ROA3_HUMAN	359	>sp|P51991|ROA3_HUMAN Heterogeneous nuclear ribonucleoprotein A3 OS=Homo sapiens GN=HNRNPA3 PE=1 SV=2;>tr|H7C1J8|H7C1J8_HUMAN Heterogeneous nuclear ribonucleoprotein A3 (Fragment) OS=Homo sapiens GN=HNRNPA3 PE=2 SV=1	82.885	SSGSP(1)YGGGYGSGGGSGGYGSR	5
tr|A8MX12|A8MX12_HUMAN;sp|P52179|MYOM1_HUMAN	957;957	tr|A8MX12|A8MX12_HUMAN	957	>tr|A8MX12|A8MX12_HUMAN Myomesin-1 OS=Homo sapiens GN=MYOM1 PE=2 SV=2;>sp|P52179|MYOM1_HUMAN Myomesin-1 OS=Homo sapiens GN=MYOM1 PE=1 SV=2	67.08	DSMVLGWKQP(1)DK	10
sp|P52272|HNRPM_HUMAN;tr|M0QYL3|M0QYL3_HUMAN;tr|M0QZM1|M0QZM1_HUMAN	331;57;117	sp|P52272|HNRPM_HUMAN;tr|M0QZM1|M0QZM1_HUMAN	331;117	>sp|P52272|HNRPM_HUMAN Heterogeneous nuclear ribonucleoprotein M OS=Homo sapiens GN=HNRNPM PE=1 SV=3;>tr|M0QYL3|M0QYL3_HUMAN Heterogeneous nuclear ribonucleoprotein M (Fragment) OS=Homo sapiens GN=HNRNPM PE=2 SV=1;>tr|M0QZM1|M0QZM1_HUMAN Heterogeneous nucl	86.439	GIGMGNIGP(1)AGMGMEGIGFGINK	9
tr|F8W1A4|F8W1A4_HUMAN;sp|P54819|KAD2_HUMAN;tr|F8VY04|F8VY04_HUMAN	196;196;154	tr|F8W1A4|F8W1A4_HUMAN	196	>tr|F8W1A4|F8W1A4_HUMAN Adenylate kinase 2, mitochondrial OS=Homo sapiens GN=AK2 PE=2 SV=1;>sp|P54819|KAD2_HUMAN Adenylate kinase 2, mitochondrial OS=Homo sapiens GN=AK2 PE=1 SV=2;>tr|F8VY04|F8VY04_HUMAN Adenylate kinase 2, mitochondrial OS=Homo sapiens GN	92.38	LQAYHTQTTP(1)LIEYYR	10
sp|P55072|TERA_HUMAN	717	sp|P55072|TERA_HUMAN	717	>sp|P55072|TERA_HUMAN Transitional endoplasmic reticulum ATPase OS=Homo sapiens GN=VCP PE=1 SV=4	93.753	QTNP(1)SAMEVEEDDPVPEIR	4
sp|P60709|ACTB_HUMAN;sp|Q6S8J3|POTEE_HUMAN;sp|A5A3E0|POTEF_HUMAN;sp|P0CG38|POTEI_HUMAN;sp|Q9BYX7|ACTBM_HUMAN;sp|P0CG39|POTEJ_HUMAN;sp|P63261|ACTG_HUMAN	367;1067;1067;1067;367;1030;367	sp|P60709|ACTB_HUMAN;sp|P63261|ACTG_HUMAN	367;367	>sp|P60709|ACTB_HUMAN Actin, cytoplasmic 1 OS=Homo sapiens GN=ACTB PE=1 SV=1;>sp|Q6S8J3|POTEE_HUMAN POTE ankyrin domain family member E OS=Homo sapiens GN=POTEE PE=1 SV=3;>sp|A5A3E0|POTEF_HUMAN POTE ankyrin domain family member F OS=Homo sapiens GN=POTEF P	137.95	QEYDESGP(1)SIVHR	8
sp|P60709|ACTB_HUMAN;sp|P63261|ACTG_HUMAN;tr|I3L3I0|I3L3I0_HUMAN;tr|I3L1U9|I3L1U9_HUMAN;tr|I3L4N8|I3L4N8_HUMAN	164;164;164;164;155	sp|P60709|ACTB_HUMAN;sp|P63261|ACTG_HUMAN	164;164	>sp|P60709|ACTB_HUMAN Actin, cytoplasmic 1 OS=Homo sapiens GN=ACTB PE=1 SV=1;>sp|P63261|ACTG_HUMAN Actin, cytoplasmic 2 OS=Homo sapiens GN=ACTG1 PE=1 SV=1;>tr|I3L3I0|I3L3I0_HUMAN Actin, cytoplasmic 2, N-terminally processed (Fragment) OS=Homo sapiens GN=AC	88.573	TTGIVMDSGDGVTHTVP(1)IYEGYALPHAILR	17
sp|P61978|HNRPK_HUMAN;tr|S4R457|S4R457_HUMAN;tr|Q5T6W5|Q5T6W5_HUMAN	23;23;23	sp|P61978|HNRPK_HUMAN;tr|Q5T6W5|Q5T6W5_HUMAN	23;23	>sp|P61978|HNRPK_HUMAN Heterogeneous nuclear ribonucleoprotein K OS=Homo sapiens GN=HNRNPK PE=1 SV=1;>tr|S4R457|S4R457_HUMAN Heterogeneous nuclear ribonucleoprotein K OS=Homo sapiens GN=HNRNPK PE=4 SV=1;>tr|Q5T6W5|Q5T6W5_HUMAN Heterogeneous nuclear ribonuc	111.66	RP(1)AEDMEEEQAFKR	2
sp|P62917|RL8_HUMAN;tr|E9PP36|E9PP36_HUMAN;tr|E9PKU4|E9PKU4_HUMAN	210;101;189	sp|P62917|RL8_HUMAN	210	>sp|P62917|RL8_HUMAN 60S ribosomal protein L8 OS=Homo sapiens GN=RPL8 PE=1 SV=2;>tr|E9PP36|E9PP36_HUMAN 60S ribosomal protein L8 OS=Homo sapiens GN=RPL8 PE=2 SV=1;>tr|E9PKU4|E9PKU4_HUMAN 60S ribosomal protein L8 (Fragment) OS=Homo sapiens GN=RPL8 PE=2 SV=1	88.637	GVAMNPVEHP(1)FGGGNHQHIGK	10
sp|P68363|TBA1B_HUMAN;tr|A8MUB1|A8MUB1_HUMAN;sp|P68366|TBA4A_HUMAN;tr|C9JDS9|C9JDS9_HUMAN;sp|Q9BQE3|TBA1C_HUMAN;tr|F5H5D3|F5H5D3_HUMAN;tr|F8VVB9|F8VVB9_HUMAN	222;207;222;69;222;292;182	sp|P68363|TBA1B_HUMAN;tr|A8MUB1|A8MUB1_HUMAN;sp|Q9BQE3|TBA1C_HUMAN	222;207;222	>sp|P68363|TBA1B_HUMAN Tubulin alpha-1B chain OS=Homo sapiens GN=TUBA1B PE=1 SV=1;>tr|A8MUB1|A8MUB1_HUMAN Tubulin alpha-4A chain OS=Homo sapiens GN=TUBA4A PE=2 SV=1;>sp|P68366|TBA4A_HUMAN Tubulin alpha-4A chain OS=Homo sapiens GN=TUBA4A PE=1 SV=1;>tr|C9JDS	129.17	NLDIERP(1)TYTNLNR	7
sp|P68363|TBA1B_HUMAN;tr|A8MUB1|A8MUB1_HUMAN;sp|P68366|TBA4A_HUMAN;tr|C9JEV8|C9JEV8_HUMAN;tr|C9JQ00|C9JQ00_HUMAN;tr|C9JJQ8|C9JJQ8_HUMAN;tr|C9JDL2|C9JDL2_HUMAN;sp|Q9BQE3|TBA1C_HUMAN;tr|F5H5D3|F5H5D3_HUMAN;tr|F8VVB9|F8VVB9_HUMAN	89;74;89;74;74;112;91;89;159;89	sp|P68363|TBA1B_HUMAN;tr|A8MUB1|A8MUB1_HUMAN;sp|Q9BQE3|TBA1C_HUMAN	89;74;89	>sp|P68363|TBA1B_HUMAN Tubulin alpha-1B chain OS=Homo sapiens GN=TUBA1B PE=1 SV=1;>tr|A8MUB1|A8MUB1_HUMAN Tubulin alpha-4A chain OS=Homo sapiens GN=TUBA4A PE=2 SV=1;>sp|P68366|TBA4A_HUMAN Tubulin alpha-4A chain OS=Homo sapiens GN=TUBA4A PE=1 SV=1;>tr|C9JEV	126.34	QLFHP(1)EQLITGK	5
tr|E7EU96|E7EU96_HUMAN;sp|P68400|CSK21_HUMAN;sp|Q8NEV1|CSK23_HUMAN;tr|V9GYA2|V9GYA2_HUMAN;tr|V9GY80|V9GY80_HUMAN	4;4;4;4;4	tr|E7EU96|E7EU96_HUMAN	4	>tr|E7EU96|E7EU96_HUMAN Casein kinase II subunit alpha OS=Homo sapiens GN=CSNK2A1 PE=2 SV=1;>sp|P68400|CSK21_HUMAN Casein kinase II subunit alpha OS=Homo sapiens GN=CSNK2A1 PE=1 SV=1;>sp|Q8NEV1|CSK23_HUMAN Casein kinase II subunit alpha 3 OS=Homo sapiens G	62.107	SGP(0.844)VP(0.156)SRAR	3
sp|P78371|TCPB_HUMAN;tr|F5GWF6|F5GWF6_HUMAN;tr|F8VQ14|F8VQ14_HUMAN	300;300;300	sp|P78371|TCPB_HUMAN	300	>sp|P78371|TCPB_HUMAN T-complex protein 1 subunit beta OS=Homo sapiens GN=CCT2 PE=1 SV=4;>tr|F5GWF6|F5GWF6_HUMAN T-complex protein 1 subunit beta OS=Homo sapiens GN=CCT2 PE=2 SV=2;>tr|F8VQ14|F8VQ14_HUMAN T-complex protein 1 subunit beta OS=Homo sapiens GN=	77.907	QLIYNYP(1)EQLFGAAGVMAIEHADFAGVER	7
sp|Q00325|MPCP_HUMAN;tr|F8VVM2|F8VVM2_HUMAN	194;193	sp|Q00325|MPCP_HUMAN	194	>sp|Q00325|MPCP_HUMAN Phosphate carrier protein, mitochondrial OS=Homo sapiens GN=SLC25A3 PE=1 SV=2;>tr|F8VVM2|F8VVM2_HUMAN Phosphate carrier protein, mitochondrial OS=Homo sapiens GN=SLC25A3 PE=2 SV=1	122.55	IQTQP(1)GYANTLR	5
sp|Q00796|DHSO_HUMAN;tr|H0YLA4|H0YLA4_HUMAN;tr|B7Z3A6|B7Z3A6_HUMAN;tr|H0YKB3|H0YKB3_HUMAN	65;44;65;65	sp|Q00796|DHSO_HUMAN	65	>sp|Q00796|DHSO_HUMAN Sorbitol dehydrogenase OS=Homo sapiens GN=SORD PE=1 SV=4;>tr|H0YLA4|H0YLA4_HUMAN Sorbitol dehydrogenase OS=Homo sapiens GN=SORD PE=2 SV=1;>tr|B7Z3A6|B7Z3A6_HUMAN Sorbitol dehydrogenase OS=Homo sapiens GN=SORD PE=2 SV=1;>tr|H0YKB3|H0YK	125.36	KP(1)MVLGHEASGTVEK	2
sp|Q01082|SPTB2_HUMAN	896	sp|Q01082|SPTB2_HUMAN	896	>sp|Q01082|SPTB2_HUMAN Spectrin beta chain, non-erythrocytic 1 OS=Homo sapiens GN=SPTBN1 PE=1 SV=2	68.171	FESLEP(1)EMNNQASR	6
sp|Q02952|AKA12_HUMAN	1077	sp|Q02952|AKA12_HUMAN	1077	>sp|Q02952|AKA12_HUMAN A-kinase anchor protein 12 OS=Homo sapiens GN=AKAP12 PE=1 SV=4	110.38	P(1)EEQAEASGLK	1
sp|Q12874|SF3A3_HUMAN;tr|E7EUT8|E7EUT8_HUMAN	227;174	sp|Q12874|SF3A3_HUMAN	227	>sp|Q12874|SF3A3_HUMAN Splicing factor 3A subunit 3 OS=Homo sapiens GN=SF3A3 PE=1 SV=1;>tr|E7EUT8|E7EUT8_HUMAN Splicing factor 3A subunit 3 OS=Homo sapiens GN=SF3A3 PE=2 SV=1	62.166	KWENGTFP(0.999)GWP(0.001)K	8
tr|F5H897|F5H897_HUMAN;sp|Q12931|TRAP1_HUMAN;tr|I3L0K7|I3L0K7_HUMAN	459;512;303	tr|F5H897|F5H897_HUMAN	459	>tr|F5H897|F5H897_HUMAN Heat shock protein 75 kDa, mitochondrial OS=Homo sapiens GN=TRAP1 PE=2 SV=1;>sp|Q12931|TRAP1_HUMAN Heat shock protein 75 kDa, mitochondrial OS=Homo sapiens GN=TRAP1 PE=1 SV=3;>tr|I3L0K7|I3L0K7_HUMAN Heat shock protein 75 kDa, mitoch	93.839	HLAEHSP(1)YYEAMK	7
sp|Q12959|DLG1_HUMAN;tr|E7EQD7|E7EQD7_HUMAN;tr|B4E2H8|B4E2H8_HUMAN;tr|H7C166|H7C166_HUMAN	312;312;261;121	sp|Q12959|DLG1_HUMAN	312	>sp|Q12959|DLG1_HUMAN Disks large homolog 1 OS=Homo sapiens GN=DLG1 PE=1 SV=2;>tr|E7EQD7|E7EQD7_HUMAN Disks large homolog 1 OS=Homo sapiens GN=DLG1 PE=2 SV=1;>tr|B4E2H8|B4E2H8_HUMAN Disks large homolog 1 OS=Homo sapiens GN=DLG1 PE=2 SV=1;>tr|H7C166|H7C166_	103.43	P(1)VSEKIMEIKLIK	1
sp|Q13148|TADBP_HUMAN;tr|B4DJ45|B4DJ45_HUMAN	280;164	sp|Q13148|TADBP_HUMAN	280	>sp|Q13148|TADBP_HUMAN TAR DNA-binding protein 43 OS=Homo sapiens GN=TARDBP PE=1 SV=1;>tr|B4DJ45|B4DJ45_HUMAN TAR DNA-binding protein 43 OS=Homo sapiens GN=TARDBP PE=2 SV=1	76.761	FGGNP(1)GGFGNQGGFGNSR	5
tr|S4R3I1|S4R3I1_HUMAN;tr|J3KT61|J3KT61_HUMAN;tr|C9JUK9|C9JUK9_HUMAN;sp|Q13164|MK07_HUMAN	87;87;87;87	tr|S4R3I1|S4R3I1_HUMAN	87	>tr|S4R3I1|S4R3I1_HUMAN Mitogen-activated protein kinase 7 (Fragment) OS=Homo sapiens GN=MAPK7 PE=4 SV=1;>tr|J3KT61|J3KT61_HUMAN Mitogen-activated protein kinase 7 (Fragment) OS=Homo sapiens GN=MAPK7 PE=2 SV=1;>tr|C9JUK9|C9JUK9_HUMAN Mitogen-activated prot	111.94	IP(1)NAFDVVTNAKR	2
sp|Q13347|EIF3I_HUMAN	239	sp|Q13347|EIF3I_HUMAN	239	>sp|Q13347|EIF3I_HUMAN Eukaryotic translation initiation factor 3 subunit I OS=Homo sapiens GN=EIF3I PE=1 SV=1	61.478	TERPVNSAALSP(1)NYDHVVLGGGQEAMDVTTTSTR	12
tr|H0YLJ2|H0YLJ2_HUMAN;tr|E9PDW4|E9PDW4_HUMAN;sp|Q13621|S12A1_HUMAN	587;774;774	tr|H0YLJ2|H0YLJ2_HUMAN	587	>tr|H0YLJ2|H0YLJ2_HUMAN Solute carrier family 12 member 1 (Fragment) OS=Homo sapiens GN=SLC12A1 PE=2 SV=1;>tr|E9PDW4|E9PDW4_HUMAN Solute carrier family 12 member 1 OS=Homo sapiens GN=SLC12A1 PE=2 SV=1;>sp|Q13621|S12A1_HUMAN Solute carrier family 12 member	114.86	P(1)NTLVIGYKK	1
sp|Q13813|SPTN1_HUMAN;tr|A6NG51|A6NG51_HUMAN	3;3	sp|Q13813|SPTN1_HUMAN;tr|A6NG51|A6NG51_HUMAN	3;3	>sp|Q13813|SPTN1_HUMAN Spectrin alpha chain, non-erythrocytic 1 OS=Homo sapiens GN=SPTAN1 PE=1 SV=3;>tr|A6NG51|A6NG51_HUMAN Spectrin alpha chain, non-erythrocytic 1 OS=Homo sapiens GN=SPTAN1 PE=2 SV=2	56.122	MDP(1)SGVK	3
sp|Q14152|EIF3A_HUMAN;tr|F5H335|F5H335_HUMAN	223;189	sp|Q14152|EIF3A_HUMAN	223	>sp|Q14152|EIF3A_HUMAN Eukaryotic translation initiation factor 3 subunit A OS=Homo sapiens GN=EIF3A PE=1 SV=1;>tr|F5H335|F5H335_HUMAN Eukaryotic translation initiation factor 3 subunit A OS=Homo sapiens GN=EIF3A PE=2 SV=1	54.869	HHNQSTAINLNNP(1)ESQSMHLETR	13
sp|Q15293|RCN1_HUMAN;tr|B7Z1M1|B7Z1M1_HUMAN	275;224	sp|Q15293|RCN1_HUMAN	275	>sp|Q15293|RCN1_HUMAN Reticulocalbin-1 OS=Homo sapiens GN=RCN1 PE=1 SV=1;>tr|B7Z1M1|B7Z1M1_HUMAN Reticulocalbin-1 OS=Homo sapiens GN=RCN1 PE=2 SV=1	134.25	HWILP(1)QDYDHAQAEAR	5
sp|Q15437|SC23B_HUMAN;tr|Q5QPE2|Q5QPE2_HUMAN	300;300	sp|Q15437|SC23B_HUMAN	300	>sp|Q15437|SC23B_HUMAN Protein transport protein Sec23B OS=Homo sapiens GN=SEC23B PE=1 SV=2;>tr|Q5QPE2|Q5QPE2_HUMAN Protein transport protein Sec23B (Fragment) OS=Homo sapiens GN=SEC23B PE=2 SV=1	68.445	IMLFTGGP(0.021)P(0.006)TQGP(0.973)GMVVGDELKIPIR	13
tr|F8WJN3|F8WJN3_HUMAN;sp|Q16630|CPSF6_HUMAN	145;145	tr|F8WJN3|F8WJN3_HUMAN	145	>tr|F8WJN3|F8WJN3_HUMAN Cleavage and polyadenylation-specificity factor subunit 6 OS=Homo sapiens GN=CPSF6 PE=2 SV=1;>sp|Q16630|CPSF6_HUMAN Cleavage and polyadenylation specificity factor subunit 6 OS=Homo sapiens GN=CPSF6 PE=1 SV=2	83.753	LMDLLP(1)KR	6
sp|Q16670|ZSC26_HUMAN	156	sp|Q16670|ZSC26_HUMAN	156	>sp|Q16670|ZSC26_HUMAN Zinc finger and SCAN domain-containing protein 26 OS=Homo sapiens GN=ZSCAN26 PE=2 SV=2	98.582	ILVEEMAP(1)LK	8
sp|Q16836|HCDH_HUMAN;tr|E9PF18|E9PF18_HUMAN	285;289	sp|Q16836|HCDH_HUMAN	285	>sp|Q16836|HCDH_HUMAN Hydroxyacyl-coenzyme A dehydrogenase, mitochondrial OS=Homo sapiens GN=HADH PE=1 SV=3;>tr|E9PF18|E9PF18_HUMAN Hydroxyacyl-coenzyme A dehydrogenase, mitochondrial OS=Homo sapiens GN=HADH PE=2 SV=1	54.828	FIVDGWHEMDAENP(1)LHQPSPSLNK	14
sp|Q29983|MICA_HUMAN	153	sp|Q29983|MICA_HUMAN	153	>sp|Q29983|MICA_HUMAN MHC class I polypeptide-related sequence A OS=Homo sapiens GN=MICA PE=1 SV=1	46.249	EWTMP(1)QSSRAQTLAMNVR	5
sp|Q5UIP0|RIF1_HUMAN;tr|H7BZN3|H7BZN3_HUMAN;tr|B4DS49|B4DS49_HUMAN	174;166;174	sp|Q5UIP0|RIF1_HUMAN	174	>sp|Q5UIP0|RIF1_HUMAN Telomere-associated protein RIF1 OS=Homo sapiens GN=RIF1 PE=1 SV=2;>tr|H7BZN3|H7BZN3_HUMAN Telomere-associated protein RIF1 (Fragment) OS=Homo sapiens GN=RIF1 PE=4 SV=1;>tr|B4DS49|B4DS49_HUMAN Telomere-associated protein RIF1 OS=Homo	98	LIEQAP(1)IQMGEEAVR	6
sp|Q6PK04|CC137_HUMAN;tr|I3L0U5|I3L0U5_HUMAN;tr|I3L385|I3L385_HUMAN	80;80;22	sp|Q6PK04|CC137_HUMAN	80	>sp|Q6PK04|CC137_HUMAN Coiled-coil domain-containing protein 137 OS=Homo sapiens GN=CCDC137 PE=1 SV=1;>tr|I3L0U5|I3L0U5_HUMAN Coiled-coil domain-containing protein 137 (Fragment) OS=Homo sapiens GN=CCDC137 PE=2 SV=1;>tr|I3L385|I3L385_HUMAN Coiled-coil doma	81.676	SRQEMKNP(1)ISNK	8
sp|Q6ZT12|UBR3_HUMAN	211	sp|Q6ZT12|UBR3_HUMAN	211	>sp|Q6ZT12|UBR3_HUMAN E3 ubiquitin-protein ligase UBR3 OS=Homo sapiens GN=UBR3 PE=2 SV=2	55.721	DLLMMSEFVLP(1)R	11
sp|Q86VP6|CAND1_HUMAN	782	sp|Q86VP6|CAND1_HUMAN	782	>sp|Q86VP6|CAND1_HUMAN Cullin-associated NEDD8-dissociated protein 1 OS=Homo sapiens GN=CAND1 PE=1 SV=2	121.99	MLTGP(1)VYSQSTALTHK	5
sp|Q8N165|PDK1L_HUMAN	6	sp|Q8N165|PDK1L_HUMAN	6	>sp|Q8N165|PDK1L_HUMAN Serine/threonine-protein kinase PDIK1L OS=Homo sapiens GN=PDIK1L PE=2 SV=1	65.719	VSSQP(1)KYDLIR	5
sp|Q8N614|TM156_HUMAN	252	sp|Q8N614|TM156_HUMAN	252	>sp|Q8N614|TM156_HUMAN Transmembrane protein 156 OS=Homo sapiens GN=TMEM156 PE=2 SV=2	104.11	P(1)TSVLLR	1
sp|Q8NEA9|GMCLL_HUMAN	323	sp|Q8NEA9|GMCLL_HUMAN	323	>sp|Q8NEA9|GMCLL_HUMAN Putative germ cell-less protein-like 1-like OS=Homo sapiens GN=GMCL1P1 PE=1 SV=1	57.434	KDFEGMAFLETEP(1)GK	13
sp|Q8NFA0|UBP32_HUMAN;tr|K7EKZ1|K7EKZ1_HUMAN;tr|K7EQL6|K7EQL6_HUMAN	626;623;296	sp|Q8NFA0|UBP32_HUMAN	626	>sp|Q8NFA0|UBP32_HUMAN Ubiquitin carboxyl-terminal hydrolase 32 OS=Homo sapiens GN=USP32 PE=1 SV=1;>tr|K7EKZ1|K7EKZ1_HUMAN Ubiquitin carboxyl-terminal hydrolase 32 (Fragment) OS=Homo sapiens GN=USP32 PE=2 SV=1;>tr|K7EQL6|K7EQL6_HUMAN Ubiquitin carboxyl-ter	54.875	TQQSNIWVNMGNVP(0.987)SP(0.002)NAP(0.011)LKR	14
sp|Q8NFJ5|RAI3_HUMAN;tr|F5GWG3|F5GWG3_HUMAN	6;6	sp|Q8NFJ5|RAI3_HUMAN	6	>sp|Q8NFJ5|RAI3_HUMAN Retinoic acid-induced protein 3 OS=Homo sapiens GN=GPRC5A PE=1 SV=2;>tr|F5GWG3|F5GWG3_HUMAN Retinoic acid-induced protein 3 (Fragment) OS=Homo sapiens GN=GPRC5A PE=2 SV=1	65.895	ATTVP(1)DGCRNGLKSK	5
sp|Q8TEM1|PO210_HUMAN	1302	sp|Q8TEM1|PO210_HUMAN	1302	>sp|Q8TEM1|PO210_HUMAN Nuclear pore membrane glycoprotein 210 OS=Homo sapiens GN=NUP210 PE=1 SV=3	81.808	LQLLNPEIEAEQILMSP(1)NSYIK	17
sp|Q8WUM4|PDC6I_HUMAN	360	sp|Q8WUM4|PDC6I_HUMAN	360	>sp|Q8WUM4|PDC6I_HUMAN Programmed cell death 6-interacting protein OS=Homo sapiens GN=PDCD6IP PE=1 SV=1	130.47	MVP(1)VSVQQSLAAYNQR	3
sp|Q8WZ42|TITIN_HUMAN	4391	sp|Q8WZ42|TITIN_HUMAN	4391	>sp|Q8WZ42|TITIN_HUMAN Titin OS=Homo sapiens GN=TTN PE=1 SV=4	99.941	KIEP(1)LEVALGHLAK	4
tr|B3KRS5|B3KRS5_HUMAN;sp|Q92769|HDAC2_HUMAN;tr|J3KPW7|J3KPW7_HUMAN	327;357;451	tr|B3KRS5|B3KRS5_HUMAN	327	>tr|B3KRS5|B3KRS5_HUMAN Histone deacetylase OS=Homo sapiens GN=HDAC2 PE=2 SV=1;>sp|Q92769|HDAC2_HUMAN Histone deacetylase 2 OS=Homo sapiens GN=HDAC2 PE=1 SV=2;>tr|J3KPW7|J3KPW7_HUMAN Histone deacetylase 2 OS=Homo sapiens GN=HDAC2 PE=2 SV=1	118.66	LHISPSNMTNQNTP(1)EYMEK	14
sp|Q96AE4|FUBP1_HUMAN;tr|E9PEB5|E9PEB5_HUMAN;tr|B4DT31|B4DT31_HUMAN	598;598;619	sp|Q96AE4|FUBP1_HUMAN	598	>sp|Q96AE4|FUBP1_HUMAN Far upstream element-binding protein 1 OS=Homo sapiens GN=FUBP1 PE=1 SV=3;>tr|E9PEB5|E9PEB5_HUMAN Far upstream element-binding protein 1 OS=Homo sapiens GN=FUBP1 PE=2 SV=1;>tr|B4DT31|B4DT31_HUMAN Far upstream element-binding protein	88.708	KMGQAVP(0.868)AP(0.125)TGAP(0.003)P(0.004)GGQPDYSAAWAEYYR	7
sp|Q96AY3|FKB10_HUMAN;tr|K7ELI6|K7ELI6_HUMAN;tr|K7EM43|K7EM43_HUMAN	36;36;36	sp|Q96AY3|FKB10_HUMAN	36	>sp|Q96AY3|FKB10_HUMAN Peptidyl-prolyl cis-trans isomerase FKBP10 OS=Homo sapiens GN=FKBP10 PE=1 SV=1;>tr|K7ELI6|K7ELI6_HUMAN Peptidyl-prolyl cis-trans isomerase (Fragment) OS=Homo sapiens GN=FKBP10 PE=2 SV=1;>tr|K7EM43|K7EM43_HUMAN Peptidyl-prolyl cis-tra	115.38	ASP(1)AGGPLEDVVIER	3
tr|K7EQ02|K7EQ02_HUMAN;sp|Q96EP5|DAZP1_HUMAN	179;201	tr|K7EQ02|K7EQ02_HUMAN	179	>tr|K7EQ02|K7EQ02_HUMAN DAZ-associated protein 1 (Fragment) OS=Homo sapiens GN=DAZAP1 PE=2 SV=1;>sp|Q96EP5|DAZP1_HUMAN DAZ-associated protein 1 OS=Homo sapiens GN=DAZAP1 PE=1 SV=1	85.536	SQAPGQP(1)GASQWGSR	7
sp|Q96S52|PIGS_HUMAN;tr|F5H019|F5H019_HUMAN	220;159	sp|Q96S52|PIGS_HUMAN	220	>sp|Q96S52|PIGS_HUMAN GPI transamidase component PIG-S OS=Homo sapiens GN=PIGS PE=1 SV=3;>tr|F5H019|F5H019_HUMAN GPI transamidase component PIG-S OS=Homo sapiens GN=PIGS PE=2 SV=1	42.044	P(1)LKSSLGYEITFSLLNPDPK	1
tr|H3BRV0|H3BRV0_HUMAN;sp|Q99613|EIF3C_HUMAN;sp|B5ME19|EIFCL_HUMAN	593;603;604	tr|H3BRV0|H3BRV0_HUMAN	593	>tr|H3BRV0|H3BRV0_HUMAN Eukaryotic translation initiation factor 3 subunit C OS=Homo sapiens GN=EIF3C PE=2 SV=1;>sp|Q99613|EIF3C_HUMAN Eukaryotic translation initiation factor 3 subunit C OS=Homo sapiens GN=EIF3C PE=1 SV=1;>sp|B5ME19|EIFCL_HUMAN Eukaryotic	48.832	DLMLMSHLQDNIQHADP(0.827)P(0.173)VQILYNR	17
tr|E9PBZ6|E9PBZ6_HUMAN;tr|H7C2J6|H7C2J6_HUMAN;sp|Q9NQA5|TRPV5_HUMAN	48;42;48	tr|E9PBZ6|E9PBZ6_HUMAN	48	>tr|E9PBZ6|E9PBZ6_HUMAN Transient receptor potential cation channel subfamily V member 5 OS=Homo sapiens GN=TRPV5 PE=2 SV=1;>tr|H7C2J6|H7C2J6_HUMAN Transient receptor potential cation channel subfamily V member 5 (Fragment) OS=Homo sapiens GN=TRPV5 PE=2 SV	157.58	ILESP(1)LLR	5
sp|Q9NQC3|RTN4_HUMAN;tr|F8W914|F8W914_HUMAN	72;44	sp|Q9NQC3|RTN4_HUMAN;tr|F8W914|F8W914_HUMAN	72;44	>sp|Q9NQC3|RTN4_HUMAN Reticulon-4 OS=Homo sapiens GN=RTN4 PE=1 SV=2;>tr|F8W914|F8W914_HUMAN Reticulon OS=Homo sapiens GN=RTN4 PE=2 SV=1	46.43	KP(0.001)AAGLSAAP(0.035)VP(0.25)TAP(0.644)AAGAP(0.07)LMDFGNDFVP(0.001)PAPR	15
tr|H0Y5I9|H0Y5I9_HUMAN;tr|H0Y463|H0Y463_HUMAN;tr|H7BZR9|H7BZR9_HUMAN;sp|Q9NSI6|BRWD1_HUMAN	436;436;188;724	tr|H0Y5I9|H0Y5I9_HUMAN	436	>tr|H0Y5I9|H0Y5I9_HUMAN Bromodomain and WD repeat-containing protein 1 (Fragment) OS=Homo sapiens GN=BRWD1 PE=4 SV=1;>tr|H0Y463|H0Y463_HUMAN Bromodomain and WD repeat-containing protein 1 (Fragment) OS=Homo sapiens GN=BRWD1 PE=4 SV=1;>tr|H7BZR9|H7BZR9_HUMA	46.892	RSGQVEGVRQMHQNAP(1)R	16
tr|E7ET07|E7ET07_HUMAN;sp|Q9NXR8|ING3_HUMAN	136;151	tr|E7ET07|E7ET07_HUMAN	136	>tr|E7ET07|E7ET07_HUMAN Inhibitor of growth protein 3 OS=Homo sapiens GN=ING3 PE=2 SV=1;>sp|Q9NXR8|ING3_HUMAN Inhibitor of growth protein 3 OS=Homo sapiens GN=ING3 PE=1 SV=2	74.966	KYNP(1)TSHHTTTDHIPEK	4
sp|Q9NY99|SNTG2_HUMAN	293	sp|Q9NY99|SNTG2_HUMAN	293	>sp|Q9NY99|SNTG2_HUMAN Gamma-2-syntrophin OS=Homo sapiens GN=SNTG2 PE=1 SV=2	40.983	CCSP(1)SDQVVHMGWVNEK	4
sp|Q9NYF8|BCLF1_HUMAN;tr|E9PK91|E9PK91_HUMAN;tr|E9PK09|E9PK09_HUMAN;tr|E9PQN2|E9PQN2_HUMAN;tr|E9PKI6|E9PKI6_HUMAN;tr|E9PJA7|E9PJA7_HUMAN	553;553;553;551;553;378	sp|Q9NYF8|BCLF1_HUMAN	553	>sp|Q9NYF8|BCLF1_HUMAN Bcl-2-associated transcription factor 1 OS=Homo sapiens GN=BCLAF1 PE=1 SV=2;>tr|E9PK91|E9PK91_HUMAN Bcl-2-associated transcription factor 1 OS=Homo sapiens GN=BCLAF1 PE=2 SV=1;>tr|E9PK09|E9PK09_HUMAN Bcl-2-associated transcription fa	97.767	MAP(1)VPLDDSNRPASLTK	3
sp|Q9NZI7|UBIP1_HUMAN	164	sp|Q9NZI7|UBIP1_HUMAN	164	>sp|Q9NZI7|UBIP1_HUMAN Upstream-binding protein 1 OS=Homo sapiens GN=UBP1 PE=2 SV=1	94.639	TNP(1)SQLNAVEFLWDPAKR	3
sp|Q9UJS0|CMC2_HUMAN;tr|F5GX33|F5GX33_HUMAN	520;412	sp|Q9UJS0|CMC2_HUMAN	520	>sp|Q9UJS0|CMC2_HUMAN Calcium-binding mitochondrial carrier protein Aralar2 OS=Homo sapiens GN=SLC25A13 PE=1 SV=2;>tr|F5GX33|F5GX33_HUMAN Calcium-binding mitochondrial carrier protein Aralar2 OS=Homo sapiens GN=SLC25A13 PE=2 SV=1	54.273	ASFANEDGQVSP(0.829)GSLLLAGAIAGMP(0.17)AASLVTP(0.001)ADVIK	12
sp|Q9UNN5|FAF1_HUMAN;tr|B1ANM7|B1ANM7_HUMAN;tr|B4DEJ6|B4DEJ6_HUMAN	629;469;387	sp|Q9UNN5|FAF1_HUMAN	629	>sp|Q9UNN5|FAF1_HUMAN FAS-associated factor 1 OS=Homo sapiens GN=FAF1 PE=1 SV=2;>tr|B1ANM7|B1ANM7_HUMAN FAS-associated factor 1 OS=Homo sapiens GN=FAF1 PE=4 SV=1;>tr|B4DEJ6|B4DEJ6_HUMAN FAS-associated factor 1 OS=Homo sapiens GN=FAF1 PE=2 SV=1	103.3	DVTQLDP(1)NKSLLEVK	7
sp|Q9UQ35|SRRM2_HUMAN	2145	sp|Q9UQ35|SRRM2_HUMAN	2145	>sp|Q9UQ35|SRRM2_HUMAN Serine/arginine repetitive matrix protein 2 OS=Homo sapiens GN=SRRM2 PE=1 SV=2	81.807	TP(1)MSVLQQAGGSMMDGPGPR	2
tr|E5RG13|E5RG13_HUMAN	63	tr|E5RG13|E5RG13_HUMAN	63	>tr|E5RG13|E5RG13_HUMAN Inositol monophosphatase 1 (Fragment) OS=Homo sapiens GN=IMPA1 PE=2 SV=1	52.79	MLISSIKEKYP(1)SHR	11
tr|F8VYH5|F8VYH5_HUMAN	70	tr|F8VYH5|F8VYH5_HUMAN	70	>tr|F8VYH5|F8VYH5_HUMAN Phosphate carrier protein, mitochondrial OS=Homo sapiens GN=SLC25A3 PE=2 SV=1	66.152	PCPIQSCGLLVGRP(1)AFEAWTR	14
tr|F8WDY8|F8WDY8_HUMAN;tr|G8JLD6|G8JLD6_HUMAN	15;15	tr|F8WDY8|F8WDY8_HUMAN	15	>tr|F8WDY8|F8WDY8_HUMAN Prickle-like protein 4 OS=Homo sapiens GN=PRICKLE4 PE=2 SV=1;>tr|G8JLD6|G8JLD6_HUMAN Prickle-like protein 4 OS=Homo sapiens GN=PRICKLE4 PE=2 SV=1	48.527	MSVQNSGWP(0.002)HQEDSP(0.998)K	15
tr|H7C1Q0|H7C1Q0_HUMAN	5	tr|H7C1Q0|H7C1Q0_HUMAN	5	>tr|H7C1Q0|H7C1Q0_HUMAN HMG box transcription factor BBX (Fragment) OS=Homo sapiens GN=BBX PE=2 SV=1	52.862	NTP(0.202)EP(0.798)TTTQEPLVGSQK	5
tr|J3KTE3|J3KTE3_HUMAN	3	tr|J3KTE3|J3KTE3_HUMAN	3	>tr|J3KTE3|J3KTE3_HUMAN NEDD8-activating enzyme E1 regulatory subunit (Fragment) OS=Homo sapiens GN=NAE1 PE=2 SV=1	67.879	QAP(1)ESISEKELK	3
tr|J3QLK5|J3QLK5_HUMAN;tr|J3QQN4|J3QQN4_HUMAN	8;8	tr|J3QLK5|J3QLK5_HUMAN	8	>tr|J3QLK5|J3QLK5_HUMAN Serine/threonine-protein kinase tousled-like 2 OS=Homo sapiens GN=TLK2 PE=2 SV=1;>tr|J3QQN4|J3QQN4_HUMAN Serine/threonine-protein kinase tousled-like 2 (Fragment) OS=Homo sapiens GN=TLK2 PE=2 SV=1	44.98	MSVMLAKP(1)R	8
tr|M0QYD1|M0QYD1_HUMAN	6	tr|M0QYD1|M0QYD1_HUMAN	6	>tr|M0QYD1|M0QYD1_HUMAN Natural cytotoxicity triggering receptor 1 OS=Homo sapiens GN=NCR1 PE=2 SV=1	62.081	SSTLP(1)ALLCVETLPK	5
tr|M0R1A3|M0R1A3_HUMAN	1	tr|M0R1A3|M0R1A3_HUMAN	1	>tr|M0R1A3|M0R1A3_HUMAN Egl nine homolog 2 (Fragment) OS=Homo sapiens GN=EGLN2 PE=2 SV=1	79.201	P(1)HEVKPAYATR	1
tr|M0R1C7|M0R1C7_HUMAN	7	tr|M0R1C7|M0R1C7_HUMAN	7	>tr|M0R1C7|M0R1C7_HUMAN Protein KASH5 (Fragment) OS=Homo sapiens GN=CCDC155 PE=2 SV=1	60.691	MYLRERP(1)EEAR	7
tr|R4GMR5|R4GMR5_HUMAN;sp|P48556|PSMD8_HUMAN;tr|K7EJR3|K7EJR3_HUMAN	17;80;24	tr|R4GMR5|R4GMR5_HUMAN	17	>tr|R4GMR5|R4GMR5_HUMAN 26S proteasome non-ATPase regulatory subunit 8 OS=Homo sapiens GN=PSMD8 PE=4 SV=1;>sp|P48556|PSMD8_HUMAN 26S proteasome non-ATPase regulatory subunit 8 OS=Homo sapiens GN=PSMD8 PE=1 SV=2;>tr|K7EJR3|K7EJR3_HUMAN 26S proteasome non-AT	94.185	AAAAVNGAAGFSSSGP(1)AATSGAVLQAATGMYEQLK	16
tr|S4R400|S4R400_HUMAN;tr|S4R437|S4R437_HUMAN	7;7	tr|S4R400|S4R400_HUMAN	7	>tr|S4R400|S4R400_HUMAN Focadhesin OS=Homo sapiens GN=FOCAD PE=4 SV=1;>tr|S4R437|S4R437_HUMAN Focadhesin OS=Homo sapiens GN=FOCAD PE=4 SV=1	71.143	MAVSDVP(1)SLSVGKEVQWEK	7
tr|U3KPU6|U3KPU6_HUMAN	6	tr|U3KPU6|U3KPU6_HUMAN	6	>tr|U3KPU6|U3KPU6_HUMAN Carbonic anhydrase 14 (Fragment) OS=Homo sapiens GN=CA14 PE=4 SV=1	93.478	QKTSVP(0.995)P(0.005)FNLRELLPK	6
sp|Q658T7|F90A2_HUMAN;tr|D6RGX4|D6RGX4_HUMAN;sp|Q86YD7|F90A1_HUMAN;sp|P0C7X0|F90AO_HUMAN;sp|P0C7W9|F90AE_HUMAN;sp|P0C7W8|F90AD_HUMAN;sp|P0C7V4|F90AJ_HUMAN;sp|A8MXJ8|F90A5_HUMAN;sp|A8MX19|F90AC_HUMAN;sp|A6NNJ1|F90A9_HUMAN;sp|A6NIJ5|F90AK_HUMAN;sp|A6NEW6|F90AG_HUMAN;sp|A6NE21|F90AI_HUMAN;sp|A6NDY2|F90AA_HUMAN	27;27;27;27;27;27;27;27;27;27;27;27;27;27	sp|Q658T7|F90A2_HUMAN	27	>sp|Q658T7|F90A2_HUMAN Putative protein FAM90A2P OS=Homo sapiens GN=FAM90A2P PE=5 SV=2;>tr|D6RGX4|D6RGX4_HUMAN Protein FAM90A26 OS=Homo sapiens GN=FAM90A26 PE=4 SV=1;>sp|Q86YD7|F90A1_HUMAN Protein FAM90A1 OS=Homo sapiens GN=FAM90A1 PE=2 SV=3;>sp|P0C7X0|F90	81.185	AP(1)VGP(0.005)RAP(0.129)P(0.434)P(0.434)DEEDPR	2
sp|O14745|NHRF1_HUMAN;tr|J3QRP6|J3QRP6_HUMAN	122;122	sp|O14745|NHRF1_HUMAN	122	>sp|O14745|NHRF1_HUMAN Na(+)/H(+) exchange regulatory cofactor NHE-RF1 OS=Homo sapiens GN=SLC9A3R1 PE=1 SV=4;>tr|J3QRP6|J3QRP6_HUMAN Na(+)/H(+) exchange regulatory cofactor NHE-RF1 (Fragment) OS=Homo sapiens GN=SLC9A3R1 PE=2 SV=1	98.015	AQEAP(0.007)GQAEP(0.997)P(0.997)AAAEVQGAGNENEPR	10
sp|O14745|NHRF1_HUMAN;tr|J3QRP6|J3QRP6_HUMAN	123;123	sp|O14745|NHRF1_HUMAN	123	>sp|O14745|NHRF1_HUMAN Na(+)/H(+) exchange regulatory cofactor NHE-RF1 OS=Homo sapiens GN=SLC9A3R1 PE=1 SV=4;>tr|J3QRP6|J3QRP6_HUMAN Na(+)/H(+) exchange regulatory cofactor NHE-RF1 (Fragment) OS=Homo sapiens GN=SLC9A3R1 PE=2 SV=1	98.015	AQEAP(0.007)GQAEP(0.997)P(0.997)AAAEVQGAGNENEPR	11
sp|O14787|TNPO2_HUMAN;sp|Q92973|TNPO1_HUMAN	169;179	sp|O14787|TNPO2_HUMAN;sp|Q92973|TNPO1_HUMAN	169;179	>sp|O14787|TNPO2_HUMAN Transportin-2 OS=Homo sapiens GN=TNPO2 PE=1 SV=3;>sp|Q92973|TNPO1_HUMAN Transportin-1 OS=Homo sapiens GN=TNPO1 PE=1 SV=2	69.176	P(1)LNIMIP(1)K	1
sp|O14787|TNPO2_HUMAN;sp|Q92973|TNPO1_HUMAN	175;185	sp|O14787|TNPO2_HUMAN;sp|Q92973|TNPO1_HUMAN	175;185	>sp|O14787|TNPO2_HUMAN Transportin-2 OS=Homo sapiens GN=TNPO2 PE=1 SV=3;>sp|Q92973|TNPO1_HUMAN Transportin-1 OS=Homo sapiens GN=TNPO1 PE=1 SV=2	69.176	P(1)LNIMIP(1)K	7
sp|O43361|ZN749_HUMAN	76	sp|O43361|ZN749_HUMAN	76	>sp|O43361|ZN749_HUMAN Zinc finger protein 749 OS=Homo sapiens GN=ZNF749 PE=1 SV=2	91.14	P(1)ALSTLKAQP(1)CKMCSSILK	1
sp|O43361|ZN749_HUMAN	85	sp|O43361|ZN749_HUMAN	85	>sp|O43361|ZN749_HUMAN Zinc finger protein 749 OS=Homo sapiens GN=ZNF749 PE=1 SV=2	91.14	P(1)ALSTLKAQP(1)CKMCSSILK	10
sp|O94885|SASH1_HUMAN	767	sp|O94885|SASH1_HUMAN	767	>sp|O94885|SASH1_HUMAN SAM and SH3 domain-containing protein 1 OS=Homo sapiens GN=SASH1 PE=1 SV=3	66.289	SFSRNQLGNYP(1)TLP(1)LMK	11
sp|O95758|PTBP3_HUMAN	483	sp|O95758|PTBP3_HUMAN	483	>sp|O95758|PTBP3_HUMAN Polypyrimidine tract-binding protein 3 OS=Homo sapiens GN=PTBP3 PE=1 SV=2	59.674	NFQNIFP(0.11)P(0.11)SATLHLSNIP(0.842)P(0.938)SVTVDDLK	18
sp|O95758|PTBP3_HUMAN	484	sp|O95758|PTBP3_HUMAN	484	>sp|O95758|PTBP3_HUMAN Polypyrimidine tract-binding protein 3 OS=Homo sapiens GN=PTBP3 PE=1 SV=2	59.674	NFQNIFP(0.11)P(0.11)SATLHLSNIP(0.842)P(0.938)SVTVDDLK	19
sp|P06730|IF4E_HUMAN;tr|D6RFJ3|D6RFJ3_HUMAN	12;12	sp|P06730|IF4E_HUMAN	12	>sp|P06730|IF4E_HUMAN Eukaryotic translation initiation factor 4E OS=Homo sapiens GN=EIF4E PE=1 SV=2;>tr|D6RFJ3|D6RFJ3_HUMAN Eukaryotic translation initiation factor 4E OS=Homo sapiens GN=EIF4E PE=2 SV=1	49.036	MATVEP(0.831)ETTP(0.204)TP(0.814)NP(0.075)P(0.075)TTEEEK	12
sp|P09341|GROA_HUMAN	10	sp|P09341|GROA_HUMAN	10	>sp|P09341|GROA_HUMAN Growth-regulated alpha protein OS=Homo sapiens GN=CXCL1 PE=1 SV=1	63.16	MARAALSAAP(1)SNP(1)R	10
sp|P09341|GROA_HUMAN	13	sp|P09341|GROA_HUMAN	13	>sp|P09341|GROA_HUMAN Growth-regulated alpha protein OS=Homo sapiens GN=CXCL1 PE=1 SV=1	63.16	MARAALSAAP(1)SNP(1)R	13
tr|I3L1K6|I3L1K6_HUMAN;tr|I3L532|I3L532_HUMAN;sp|P12829|MYL4_HUMAN	101;132;101	tr|I3L1K6|I3L1K6_HUMAN	101	>tr|I3L1K6|I3L1K6_HUMAN Myosin light chain 4 (Fragment) OS=Homo sapiens GN=MYL4 PE=2 SV=1;>tr|I3L532|I3L532_HUMAN Myosin light chain 4 (Fragment) OS=Homo sapiens GN=MYL4 PE=2 SV=1;>sp|P12829|MYL4_HUMAN Myosin light chain 4 OS=Homo sapiens GN=MYL4 PE=1 SV=3	55.04	VLGKP(1)KP(1)EEMNVK	5
tr|I3L1K6|I3L1K6_HUMAN;tr|I3L532|I3L532_HUMAN;sp|P12829|MYL4_HUMAN	103;134;103	tr|I3L1K6|I3L1K6_HUMAN	103	>tr|I3L1K6|I3L1K6_HUMAN Myosin light chain 4 (Fragment) OS=Homo sapiens GN=MYL4 PE=2 SV=1;>tr|I3L532|I3L532_HUMAN Myosin light chain 4 (Fragment) OS=Homo sapiens GN=MYL4 PE=2 SV=1;>sp|P12829|MYL4_HUMAN Myosin light chain 4 OS=Homo sapiens GN=MYL4 PE=1 SV=3	55.04	VLGKP(1)KP(1)EEMNVK	7
sp|P17096|HMGA1_HUMAN;tr|H7BYM6|H7BYM6_HUMAN	33;33	sp|P17096|HMGA1_HUMAN	33	>sp|P17096|HMGA1_HUMAN High mobility group protein HMG-I/HMG-Y OS=Homo sapiens GN=HMGA1 PE=1 SV=3;>tr|H7BYM6|H7BYM6_HUMAN High mobility group protein HMG-I/HMG-Y OS=Homo sapiens GN=HMGA1 PE=2 SV=1	73.593	KQP(0.969)P(0.992)VSP(0.039)GTALVGSQK	3
sp|P17096|HMGA1_HUMAN;tr|H7BYM6|H7BYM6_HUMAN	34;34	sp|P17096|HMGA1_HUMAN	34	>sp|P17096|HMGA1_HUMAN High mobility group protein HMG-I/HMG-Y OS=Homo sapiens GN=HMGA1 PE=1 SV=3;>tr|H7BYM6|H7BYM6_HUMAN High mobility group protein HMG-I/HMG-Y OS=Homo sapiens GN=HMGA1 PE=2 SV=1	73.593	KQP(0.969)P(0.992)VSP(0.039)GTALVGSQK	4
sp|P17655|CAN2_HUMAN	378	sp|P17655|CAN2_HUMAN	378	>sp|P17655|CAN2_HUMAN Calpain-2 catalytic subunit OS=Homo sapiens GN=CAPN2 PE=1 SV=6	70.26	NYP(1)NTFWMNP(1)QYLIK	3
sp|P17655|CAN2_HUMAN	385	sp|P17655|CAN2_HUMAN	385	>sp|P17655|CAN2_HUMAN Calpain-2 catalytic subunit OS=Homo sapiens GN=CAPN2 PE=1 SV=6	70.26	NYP(1)NTFWMNP(1)QYLIK	10
sp|P18669|PGAM1_HUMAN;sp|Q8N0Y7|PGAM4_HUMAN	123;123	sp|P18669|PGAM1_HUMAN	123	>sp|P18669|PGAM1_HUMAN Phosphoglycerate mutase 1 OS=Homo sapiens GN=PGAM1 PE=1 SV=2;>sp|Q8N0Y7|PGAM4_HUMAN Probable phosphoglycerate mutase 4 OS=Homo sapiens GN=PGAM4 PE=2 SV=1	58.952	RSYDVP(0.041)P(0.646)P(0.689)P(0.393)MEP(0.222)DHP(0.009)FYSNISK	7
sp|P18669|PGAM1_HUMAN;sp|Q8N0Y7|PGAM4_HUMAN	124;124	sp|P18669|PGAM1_HUMAN	124	>sp|P18669|PGAM1_HUMAN Phosphoglycerate mutase 1 OS=Homo sapiens GN=PGAM1 PE=1 SV=2;>sp|Q8N0Y7|PGAM4_HUMAN Probable phosphoglycerate mutase 4 OS=Homo sapiens GN=PGAM4 PE=2 SV=1	58.952	RSYDVP(0.041)P(0.646)P(0.689)P(0.393)MEP(0.222)DHP(0.009)FYSNISK	8
sp|P20813|CP2B6_HUMAN	36	sp|P20813|CP2B6_HUMAN	36	>sp|P20813|CP2B6_HUMAN Cytochrome P450 2B6 OS=Homo sapiens GN=CYP2B6 PE=1 SV=1	42.425	P(1)LP(1)LLGNLLQMDR	1
sp|P20813|CP2B6_HUMAN	38	sp|P20813|CP2B6_HUMAN	38	>sp|P20813|CP2B6_HUMAN Cytochrome P450 2B6 OS=Homo sapiens GN=CYP2B6 PE=1 SV=1	42.425	P(1)LP(1)LLGNLLQMDR	3
sp|P22626|ROA2_HUMAN	338	sp|P22626|ROA2_HUMAN	338	>sp|P22626|ROA2_HUMAN Heterogeneous nuclear ribonucleoproteins A2/B1 OS=Homo sapiens GN=HNRNPA2B1 PE=1 SV=2	83.31	NMGGP(1)YGGGNYGP(1)GGSGGSGGYGGR	13
sp|P23528|COF1_HUMAN;tr|E9PP50|E9PP50_HUMAN;tr|G3V1A4|G3V1A4_HUMAN;tr|E9PK25|E9PK25_HUMAN;tr|E9PQB7|E9PQB7_HUMAN;sp|Q9Y281|COF2_HUMAN	110;110;93;148;93;110	sp|P23528|COF1_HUMAN;sp|Q9Y281|COF2_HUMAN	110;110	>sp|P23528|COF1_HUMAN Cofilin-1 OS=Homo sapiens GN=CFL1 PE=1 SV=3;>tr|E9PP50|E9PP50_HUMAN Cofilin-1 (Fragment) OS=Homo sapiens GN=CFL1 PE=2 SV=1;>tr|G3V1A4|G3V1A4_HUMAN Cofilin 1 (Non-muscle), isoform CRA_a OS=Homo sapiens GN=CFL1 PE=2 SV=1;>tr|E9PK25|E9PK	88.637	KEDLVFIFWAP(1)ESAP(1)LK	15
sp|P34897|GLYM_HUMAN;tr|G3V5L0|G3V5L0_HUMAN;tr|G3V540|G3V540_HUMAN;tr|G3V4W5|G3V4W5_HUMAN;tr|G3V2W0|G3V2W0_HUMAN;tr|G3V241|G3V241_HUMAN;tr|G3V3Y8|G3V3Y8_HUMAN;tr|G3V4T0|G3V4T0_HUMAN;tr|G3V4X0|G3V4X0_HUMAN;tr|G3V2E4|G3V2E4_HUMAN	140;119;119;140;119;119;119;119;119;140	sp|P34897|GLYM_HUMAN	140	>sp|P34897|GLYM_HUMAN Serine hydroxymethyltransferase, mitochondrial OS=Homo sapiens GN=SHMT2 PE=1 SV=3;>tr|G3V5L0|G3V5L0_HUMAN Serine hydroxymethyltransferase, mitochondrial (Fragment) OS=Homo sapiens GN=SHMT2 PE=2 SV=1;>tr|G3V540|G3V540_HUMAN Serine hydr	63.305	ALEAFDLDP(0.976)AQWGVNVQP(0.722)YSGSP(0.302)ANLAVYTALLQPHDR	18
sp|P40121|CAPG_HUMAN;tr|E7ENU9|E7ENU9_HUMAN;tr|B8ZZL6|B8ZZL6_HUMAN	13;13;13	sp|P40121|CAPG_HUMAN	13	>sp|P40121|CAPG_HUMAN Macrophage-capping protein OS=Homo sapiens GN=CAPG PE=1 SV=2;>tr|E7ENU9|E7ENU9_HUMAN Macrophage-capping protein (Fragment) OS=Homo sapiens GN=CAPG PE=4 SV=1;>tr|B8ZZL6|B8ZZL6_HUMAN Macrophage-capping protein (Fragment) OS=Homo sapiens	58.952	MYTAIP(0.001)QSGSP(0.009)FP(0.993)GSVQDP(0.997)GLHVWR	13
tr|B7Z755|B7Z755_HUMAN;sp|P42568|AF9_HUMAN	260;263	tr|B7Z755|B7Z755_HUMAN	260	>tr|B7Z755|B7Z755_HUMAN Protein AF-9 OS=Homo sapiens GN=MLLT3 PE=2 SV=1;>sp|P42568|AF9_HUMAN Protein AF-9 OS=Homo sapiens GN=MLLT3 PE=1 SV=2	128.48	P(1)MSKEP(1)K	6
sp|P58107|EPIPL_HUMAN	3116	sp|P58107|EPIPL_HUMAN	3116	>sp|P58107|EPIPL_HUMAN Epiplakin OS=Homo sapiens GN=EPPK1 PE=1 SV=2	91.589	LTAIIEEAEEAP(1)GARP(1)QLQDAWR	12
sp|P62328|TYB4_HUMAN	28	sp|P62328|TYB4_HUMAN	28	>sp|P62328|TYB4_HUMAN Thymosin beta-4 OS=Homo sapiens GN=TMSB4X PE=1 SV=2	87.419	TETQEKNP(1)LP(1)SKETIEQEK	8
sp|P62328|TYB4_HUMAN	30	sp|P62328|TYB4_HUMAN	30	>sp|P62328|TYB4_HUMAN Thymosin beta-4 OS=Homo sapiens GN=TMSB4X PE=1 SV=2	87.419	TETQEKNP(1)LP(1)SKETIEQEK	10
sp|Q01955|CO4A3_HUMAN	957	sp|Q01955|CO4A3_HUMAN	957	>sp|Q01955|CO4A3_HUMAN Collagen alpha-3(IV) chain OS=Homo sapiens GN=COL4A3 PE=1 SV=3	91.076	GEP(1)GLKGFAGNP(1)GEKGNR	3
sp|Q01955|CO4A3_HUMAN	966	sp|Q01955|CO4A3_HUMAN	966	>sp|Q01955|CO4A3_HUMAN Collagen alpha-3(IV) chain OS=Homo sapiens GN=COL4A3 PE=1 SV=3	91.076	GEP(1)GLKGFAGNP(1)GEKGNR	12
tr|J3KNC1|J3KNC1_HUMAN;sp|Q05BV3|EMAL5_HUMAN	1285;1323	tr|J3KNC1|J3KNC1_HUMAN	1285	>tr|J3KNC1|J3KNC1_HUMAN Echinoderm microtubule-associated protein-like 5 OS=Homo sapiens GN=EML5 PE=2 SV=1;>sp|Q05BV3|EMAL5_HUMAN Echinoderm microtubule-associated protein-like 5 OS=Homo sapiens GN=EML5 PE=2 SV=3	40.693	P(0.996)MLGIKP(0.912)HLQQKEP(0.091)SIDER	7
sp|Q08209|PP2BA_HUMAN;tr|A1A441|A1A441_HUMAN	9;9	sp|Q08209|PP2BA_HUMAN	9	>sp|Q08209|PP2BA_HUMAN Serine/threonine-protein phosphatase 2B catalytic subunit alpha isoform OS=Homo sapiens GN=PPP3CA PE=1 SV=1;>tr|A1A441|A1A441_HUMAN Protein phosphatase 3 OS=Homo sapiens GN=PPP3CA PE=2 SV=1	77.068	MSEP(1)KAIDP(1)KLSTTDR	9
sp|Q13435|SF3B2_HUMAN;tr|E9PPJ0|E9PPJ0_HUMAN;tr|E9PJ04|E9PJ04_HUMAN;tr|E9PJT3|E9PJT3_HUMAN	20;20;20;20	sp|Q13435|SF3B2_HUMAN	20	>sp|Q13435|SF3B2_HUMAN Splicing factor 3B subunit 2 OS=Homo sapiens GN=SF3B2 PE=1 SV=2;>tr|E9PPJ0|E9PPJ0_HUMAN Splicing factor 3B subunit 2 OS=Homo sapiens GN=SF3B2 PE=2 SV=1;>tr|E9PJ04|E9PJ04_HUMAN Splicing factor 3B subunit 2 (Fragment) OS=Homo sapiens G	104.53	ATEHPEPPKAELQLP(0.001)P(0.002)P(0.043)P(0.118)P(0.927)P(0.909)GHYGAWAAQELQAK	19
sp|Q13435|SF3B2_HUMAN;tr|E9PPJ0|E9PPJ0_HUMAN;tr|E9PJ04|E9PJ04_HUMAN;tr|E9PJT3|E9PJT3_HUMAN	21;21;21;21	sp|Q13435|SF3B2_HUMAN	21	>sp|Q13435|SF3B2_HUMAN Splicing factor 3B subunit 2 OS=Homo sapiens GN=SF3B2 PE=1 SV=2;>tr|E9PPJ0|E9PPJ0_HUMAN Splicing factor 3B subunit 2 OS=Homo sapiens GN=SF3B2 PE=2 SV=1;>tr|E9PJ04|E9PJ04_HUMAN Splicing factor 3B subunit 2 (Fragment) OS=Homo sapiens G	104.53	ATEHPEPPKAELQLP(0.001)P(0.002)P(0.043)P(0.118)P(0.927)P(0.909)GHYGAWAAQELQAK	20
tr|H3BMM9|H3BMM9_HUMAN;tr|H3BTC0|H3BTC0_HUMAN;sp|Q15287|RNPS1_HUMAN;tr|H3BMS0|H3BMS0_HUMAN;tr|H3BTV0|H3BTV0_HUMAN;tr|H3BNI3|H3BNI3_HUMAN;tr|H3BP82|H3BP82_HUMAN;tr|H3BTR6|H3BTR6_HUMAN;tr|H3BUG0|H3BUG0_HUMAN;tr|H3BTY0|H3BTY0_HUMAN;tr|H3BNU7|H3BNU7_HUMAN;tr|H3BUL0|H3BUL0_HUMAN	26;26;26;3;26;26;26;26;26;26;26;26	tr|H3BMM9|H3BMM9_HUMAN	26	>tr|H3BMM9|H3BMM9_HUMAN RNA-binding protein with serine-rich domain 1 (Fragment) OS=Homo sapiens GN=RNPS1 PE=2 SV=1;>tr|H3BTC0|H3BTC0_HUMAN RNA-binding protein with serine-rich domain 1 (Fragment) OS=Homo sapiens GN=RNPS1 PE=2 SV=1;>sp|Q15287|RNPS1_HUMAN R	45.081	AP(1)SP(1)TKR	2
tr|H3BMM9|H3BMM9_HUMAN;tr|H3BTC0|H3BTC0_HUMAN;sp|Q15287|RNPS1_HUMAN;tr|H3BMS0|H3BMS0_HUMAN;tr|H3BTV0|H3BTV0_HUMAN;tr|H3BNI3|H3BNI3_HUMAN;tr|H3BP82|H3BP82_HUMAN;tr|H3BTR6|H3BTR6_HUMAN;tr|H3BUG0|H3BUG0_HUMAN;tr|H3BTY0|H3BTY0_HUMAN;tr|H3BNU7|H3BNU7_HUMAN;tr|H3BUL0|H3BUL0_HUMAN	28;28;28;5;28;28;28;28;28;28;28;28	tr|H3BMM9|H3BMM9_HUMAN	28	>tr|H3BMM9|H3BMM9_HUMAN RNA-binding protein with serine-rich domain 1 (Fragment) OS=Homo sapiens GN=RNPS1 PE=2 SV=1;>tr|H3BTC0|H3BTC0_HUMAN RNA-binding protein with serine-rich domain 1 (Fragment) OS=Homo sapiens GN=RNPS1 PE=2 SV=1;>sp|Q15287|RNPS1_HUMAN R	45.081	AP(1)SP(1)TKR	4
sp|Q15393|SF3B3_HUMAN;tr|J3QKV4|J3QKV4_HUMAN	453;74	sp|Q15393|SF3B3_HUMAN	453	>sp|Q15393|SF3B3_HUMAN Splicing factor 3B subunit 3 OS=Homo sapiens GN=SF3B3 PE=1 SV=4;>tr|J3QKV4|J3QKV4_HUMAN Splicing factor 3B subunit 3 (Fragment) OS=Homo sapiens GN=SF3B3 PE=2 SV=1	101.53	HGLEVSEMAVSELP(1)GNP(1)NAVWTVR	14
sp|Q15393|SF3B3_HUMAN;tr|J3QKV4|J3QKV4_HUMAN	456;77	sp|Q15393|SF3B3_HUMAN	456	>sp|Q15393|SF3B3_HUMAN Splicing factor 3B subunit 3 OS=Homo sapiens GN=SF3B3 PE=1 SV=4;>tr|J3QKV4|J3QKV4_HUMAN Splicing factor 3B subunit 3 (Fragment) OS=Homo sapiens GN=SF3B3 PE=2 SV=1	101.53	HGLEVSEMAVSELP(1)GNP(1)NAVWTVR	17
sp|Q15942|ZYX_HUMAN;tr|H0Y2Y8|H0Y2Y8_HUMAN;tr|B4DQX7|B4DQX7_HUMAN;tr|B4DQR8|B4DQR8_HUMAN	333;301;176;246	sp|Q15942|ZYX_HUMAN	333	>sp|Q15942|ZYX_HUMAN Zyxin OS=Homo sapiens GN=ZYX PE=1 SV=1;>tr|H0Y2Y8|H0Y2Y8_HUMAN Zyxin (Fragment) OS=Homo sapiens GN=ZYX PE=2 SV=1;>tr|B4DQX7|B4DQX7_HUMAN Zyxin OS=Homo sapiens GN=ZYX PE=2 SV=1;>tr|B4DQR8|B4DQR8_HUMAN Zyxin OS=Homo sapiens GN=ZYX PE=2 S	84.169	QHP(0.031)VP(0.977)P(0.941)P(0.051)AQNQNQVR	5
sp|Q15942|ZYX_HUMAN;tr|H0Y2Y8|H0Y2Y8_HUMAN;tr|B4DQX7|B4DQX7_HUMAN;tr|B4DQR8|B4DQR8_HUMAN	334;302;177;247	sp|Q15942|ZYX_HUMAN	334	>sp|Q15942|ZYX_HUMAN Zyxin OS=Homo sapiens GN=ZYX PE=1 SV=1;>tr|H0Y2Y8|H0Y2Y8_HUMAN Zyxin (Fragment) OS=Homo sapiens GN=ZYX PE=2 SV=1;>tr|B4DQX7|B4DQX7_HUMAN Zyxin OS=Homo sapiens GN=ZYX PE=2 SV=1;>tr|B4DQR8|B4DQR8_HUMAN Zyxin OS=Homo sapiens GN=ZYX PE=2 S	84.169	QHP(0.031)VP(0.977)P(0.941)P(0.051)AQNQNQVR	6
tr|H7BYL4|H7BYL4_HUMAN;sp|Q16663|CCL15_HUMAN	44;96	tr|H7BYL4|H7BYL4_HUMAN	44	>tr|H7BYL4|H7BYL4_HUMAN C-C motif chemokine 15 (Fragment) OS=Homo sapiens GN=CCL15 PE=4 SV=1;>sp|Q16663|CCL15_HUMAN C-C motif chemokine 15 OS=Homo sapiens GN=CCL15 PE=1 SV=2	56.205	P(1)SGP(1)GVQDCMKK	1
tr|H7BYL4|H7BYL4_HUMAN;sp|Q16663|CCL15_HUMAN	47;99	tr|H7BYL4|H7BYL4_HUMAN	47	>tr|H7BYL4|H7BYL4_HUMAN C-C motif chemokine 15 (Fragment) OS=Homo sapiens GN=CCL15 PE=4 SV=1;>sp|Q16663|CCL15_HUMAN C-C motif chemokine 15 OS=Homo sapiens GN=CCL15 PE=1 SV=2	56.205	P(1)SGP(1)GVQDCMKK	4
sp|Q2M3V2|SWAHA_HUMAN	510	sp|Q2M3V2|SWAHA_HUMAN	510	>sp|Q2M3V2|SWAHA_HUMAN Ankyrin repeat domain-containing protein SOWAHA OS=Homo sapiens GN=SOWAHA PE=1 SV=3	57.785	FLSASP(1)MAP(1)RK	6
sp|Q2M3V2|SWAHA_HUMAN	513	sp|Q2M3V2|SWAHA_HUMAN	513	>sp|Q2M3V2|SWAHA_HUMAN Ankyrin repeat domain-containing protein SOWAHA OS=Homo sapiens GN=SOWAHA PE=1 SV=3	57.785	FLSASP(1)MAP(1)RK	9
sp|Q3KNS1|PTHD3_HUMAN	6	sp|Q3KNS1|PTHD3_HUMAN	6	>sp|Q3KNS1|PTHD3_HUMAN Patched domain-containing protein 3 OS=Homo sapiens GN=PTCHD3 PE=1 SV=3	43	MP(1)WVEP(1)K	6
tr|H7C5R8|H7C5R8_HUMAN;sp|Q460N5|PAR14_HUMAN	160;319	tr|H7C5R8|H7C5R8_HUMAN	160	>tr|H7C5R8|H7C5R8_HUMAN Poly [ADP-ribose] polymerase 14 (Fragment) OS=Homo sapiens GN=PARP14 PE=2 SV=1;>sp|Q460N5|PAR14_HUMAN Poly [ADP-ribose] polymerase 14 OS=Homo sapiens GN=PARP14 PE=1 SV=3	68.277	LP(0.865)AP(0.135)FEESLDLP(1)LWK	2
sp|Q68DN1|CB016_HUMAN	199	sp|Q68DN1|CB016_HUMAN	199	>sp|Q68DN1|CB016_HUMAN Uncharacterized protein C2orf16 OS=Homo sapiens GN=C2orf16 PE=2 SV=3	71.685	AKESLGMLLQP(1)DLQVP(1)K	11
sp|Q68DN1|CB016_HUMAN	204	sp|Q68DN1|CB016_HUMAN	204	>sp|Q68DN1|CB016_HUMAN Uncharacterized protein C2orf16 OS=Homo sapiens GN=C2orf16 PE=2 SV=3	71.685	AKESLGMLLQP(1)DLQVP(1)K	16
sp|Q6YFQ2|CX6B2_HUMAN	9	sp|Q6YFQ2|CX6B2_HUMAN	9	>sp|Q6YFQ2|CX6B2_HUMAN Cytochrome c oxidase subunit 6B2 OS=Homo sapiens GN=COX6B2 PE=2 SV=1	53.597	MLDVEAQEP(1)P(1)K	9
sp|Q6YFQ2|CX6B2_HUMAN	10	sp|Q6YFQ2|CX6B2_HUMAN	10	>sp|Q6YFQ2|CX6B2_HUMAN Cytochrome c oxidase subunit 6B2 OS=Homo sapiens GN=COX6B2 PE=2 SV=1	53.597	MLDVEAQEP(1)P(1)K	10
sp|Q7Z434|MAVS_HUMAN	360	sp|Q7Z434|MAVS_HUMAN	360	>sp|Q7Z434|MAVS_HUMAN Mitochondrial antiviral-signaling protein OS=Homo sapiens GN=MAVS PE=1 SV=2	81.632	AGMVP(1)SKVP(1)TSMVLTK	5
sp|Q7Z434|MAVS_HUMAN	364	sp|Q7Z434|MAVS_HUMAN	364	>sp|Q7Z434|MAVS_HUMAN Mitochondrial antiviral-signaling protein OS=Homo sapiens GN=MAVS PE=1 SV=2	81.632	AGMVP(1)SKVP(1)TSMVLTK	9
sp|Q86X76|NIT1_HUMAN	8	sp|Q86X76|NIT1_HUMAN	8	>sp|Q86X76|NIT1_HUMAN Nitrilase homolog 1 OS=Homo sapiens GN=NIT1 PE=1 SV=2	48.998	MLGFITRP(1)P(1)HR	8
sp|Q86X76|NIT1_HUMAN	9	sp|Q86X76|NIT1_HUMAN	9	>sp|Q86X76|NIT1_HUMAN Nitrilase homolog 1 OS=Homo sapiens GN=NIT1 PE=1 SV=2	48.998	MLGFITRP(1)P(1)HR	9
tr|E7ETX7|E7ETX7_HUMAN;sp|Q8IX01|SUGP2_HUMAN;tr|M0R2Z9|M0R2Z9_HUMAN	744;975;989	tr|E7ETX7|E7ETX7_HUMAN	744	>tr|E7ETX7|E7ETX7_HUMAN SURP and G-patch domain-containing protein 2 OS=Homo sapiens GN=SUGP2 PE=2 SV=1;>sp|Q8IX01|SUGP2_HUMAN SURP and G-patch domain-containing protein 2 OS=Homo sapiens GN=SUGP2 PE=1 SV=2;>tr|M0R2Z9|M0R2Z9_HUMAN SURP and G-patch domain-c	122.52	RVCLIQEP(1)KVHEP(1)VR	8
tr|E7ETX7|E7ETX7_HUMAN;sp|Q8IX01|SUGP2_HUMAN;tr|M0R2Z9|M0R2Z9_HUMAN	749;980;994	tr|E7ETX7|E7ETX7_HUMAN	749	>tr|E7ETX7|E7ETX7_HUMAN SURP and G-patch domain-containing protein 2 OS=Homo sapiens GN=SUGP2 PE=2 SV=1;>sp|Q8IX01|SUGP2_HUMAN SURP and G-patch domain-containing protein 2 OS=Homo sapiens GN=SUGP2 PE=1 SV=2;>tr|M0R2Z9|M0R2Z9_HUMAN SURP and G-patch domain-c	122.52	RVCLIQEP(1)KVHEP(1)VR	13
sp|Q8N6G6|ATL1_HUMAN	491	sp|Q8N6G6|ATL1_HUMAN	491	>sp|Q8N6G6|ATL1_HUMAN ADAMTS-like protein 1 OS=Homo sapiens GN=ADAMTSL1 PE=1 SV=4	99.941	EECIVP(0.108)TP(0.892)CYKP(1)KEK	8
sp|Q8N6G6|ATL1_HUMAN	495	sp|Q8N6G6|ATL1_HUMAN	495	>sp|Q8N6G6|ATL1_HUMAN ADAMTS-like protein 1 OS=Homo sapiens GN=ADAMTSL1 PE=1 SV=4	99.941	EECIVP(0.108)TP(0.892)CYKP(1)KEK	12
tr|J3KT84|J3KT84_HUMAN;tr|K7EIV9|K7EIV9_HUMAN;sp|Q8WVB3|HEXDC_HUMAN;tr|J3QKL0|J3QKL0_HUMAN	98;49;190;190	tr|J3KT84|J3KT84_HUMAN	98	>tr|J3KT84|J3KT84_HUMAN Hexosaminidase D (Fragment) OS=Homo sapiens GN=HEXDC PE=2 SV=1;>tr|K7EIV9|K7EIV9_HUMAN Hexosaminidase D (Fragment) OS=Homo sapiens GN=HEXDC PE=4 SV=1;>sp|Q8WVB3|HEXDC_HUMAN Hexosaminidase D OS=Homo sapiens GN=HEXDC PE=2 SV=3;>tr|J3Q	56.087	P(1)SVTP(1)LVWDDMLR	1
sp|Q92953|KCNB2_HUMAN	7	sp|Q92953|KCNB2_HUMAN	7	>sp|Q92953|KCNB2_HUMAN Potassium voltage-gated channel subfamily B member 2 OS=Homo sapiens GN=KCNB2 PE=2 SV=2	62.166	MAEKAP(1)P(1)GLNRK	7
tr|C9IZ77|C9IZ77_HUMAN;sp|Q96RP7|G3ST4_HUMAN	3;3	tr|C9IZ77|C9IZ77_HUMAN	3	>tr|C9IZ77|C9IZ77_HUMAN Galactose-3-O-sulfotransferase 4 OS=Homo sapiens GN=GAL3ST4 PE=2 SV=1;>sp|Q96RP7|G3ST4_HUMAN Galactose-3-O-sulfotransferase 4 OS=Homo sapiens GN=GAL3ST4 PE=1 SV=1	51.726	GP(1)LSP(1)ARTLRLWGPR	2
tr|C9IZ77|C9IZ77_HUMAN;sp|Q96RP7|G3ST4_HUMAN	6;6	tr|C9IZ77|C9IZ77_HUMAN	6	>tr|C9IZ77|C9IZ77_HUMAN Galactose-3-O-sulfotransferase 4 OS=Homo sapiens GN=GAL3ST4 PE=2 SV=1;>sp|Q96RP7|G3ST4_HUMAN Galactose-3-O-sulfotransferase 4 OS=Homo sapiens GN=GAL3ST4 PE=1 SV=1	51.726	GP(1)LSP(1)ARTLRLWGPR	5
sp|Q9H093|NUAK2_HUMAN	273	sp|Q9H093|NUAK2_HUMAN	273	>sp|Q9H093|NUAK2_HUMAN NUAK family SNF1-like kinase 2 OS=Homo sapiens GN=NUAK2 PE=1 SV=1	69.485	P(1)SDACGLIRWLLMVNP(1)TR	1
sp|Q9H093|NUAK2_HUMAN	288	sp|Q9H093|NUAK2_HUMAN	288	>sp|Q9H093|NUAK2_HUMAN NUAK family SNF1-like kinase 2 OS=Homo sapiens GN=NUAK2 PE=1 SV=1	69.485	P(1)SDACGLIRWLLMVNP(1)TR	16
sp|Q9H7H0|MET17_HUMAN;tr|B4E298|B4E298_HUMAN	16;16	sp|Q9H7H0|MET17_HUMAN	16	>sp|Q9H7H0|MET17_HUMAN Methyltransferase-like protein 17, mitochondrial OS=Homo sapiens GN=METTL17 PE=1 SV=1;>tr|B4E298|B4E298_HUMAN Methyltransferase-like protein 17, mitochondrial OS=Homo sapiens GN=METTL17 PE=2 SV=1	47.155	AAALKCLLTLGRWCP(1)GLGVAP(1)QAR	15
sp|Q9H7H0|MET17_HUMAN;tr|B4E298|B4E298_HUMAN	22;22	sp|Q9H7H0|MET17_HUMAN	22	>sp|Q9H7H0|MET17_HUMAN Methyltransferase-like protein 17, mitochondrial OS=Homo sapiens GN=METTL17 PE=1 SV=1;>tr|B4E298|B4E298_HUMAN Methyltransferase-like protein 17, mitochondrial OS=Homo sapiens GN=METTL17 PE=2 SV=1	47.155	AAALKCLLTLGRWCP(1)GLGVAP(1)QAR	21
tr|E9PRF2|E9PRF2_HUMAN;sp|Q9NS15|LTBP3_HUMAN	4;4	tr|E9PRF2|E9PRF2_HUMAN	4	>tr|E9PRF2|E9PRF2_HUMAN Latent-transforming growth factor beta-binding protein 3 OS=Homo sapiens GN=LTBP3 PE=2 SV=1;>sp|Q9NS15|LTBP3_HUMAN Latent-transforming growth factor beta-binding protein 3 OS=Homo sapiens GN=LTBP3 PE=1 SV=4	51.771	MP(1)GP(0.999)RGAAGGLAP(0.001)EMR	4
sp|Q9NUU7|DD19A_HUMAN;tr|B4DRZ7|B4DRZ7_HUMAN;tr|I3L352|I3L352_HUMAN;tr|H3BTB3|H3BTB3_HUMAN;sp|Q9UMR2|DD19B_HUMAN;tr|H3BQK0|H3BQK0_HUMAN;tr|H3BN59|H3BN59_HUMAN;tr|H3BMQ5|H3BMQ5_HUMAN	100;10;18;100;101;106;101;88	sp|Q9NUU7|DD19A_HUMAN;sp|Q9UMR2|DD19B_HUMAN	100;101	>sp|Q9NUU7|DD19A_HUMAN ATP-dependent RNA helicase DDX19A OS=Homo sapiens GN=DDX19A PE=1 SV=1;>tr|B4DRZ7|B4DRZ7_HUMAN ATP-dependent RNA helicase DDX19A OS=Homo sapiens GN=DDX19A PE=2 SV=1;>tr|I3L352|I3L352_HUMAN ATP-dependent RNA helicase DDX19A (Fragment)	65.528	P(1)QLLQGVYAMGFNRP(1)SK	1
sp|Q9NUU7|DD19A_HUMAN;tr|B4DRZ7|B4DRZ7_HUMAN;tr|I3L352|I3L352_HUMAN;tr|H3BTB3|H3BTB3_HUMAN;sp|Q9UMR2|DD19B_HUMAN;tr|H3BQK0|H3BQK0_HUMAN;tr|H3BN59|H3BN59_HUMAN;tr|H3BMQ5|H3BMQ5_HUMAN	114;24;32;114;115;120;115;102	sp|Q9NUU7|DD19A_HUMAN;sp|Q9UMR2|DD19B_HUMAN	114;115	>sp|Q9NUU7|DD19A_HUMAN ATP-dependent RNA helicase DDX19A OS=Homo sapiens GN=DDX19A PE=1 SV=1;>tr|B4DRZ7|B4DRZ7_HUMAN ATP-dependent RNA helicase DDX19A OS=Homo sapiens GN=DDX19A PE=2 SV=1;>tr|I3L352|I3L352_HUMAN ATP-dependent RNA helicase DDX19A (Fragment)	65.528	P(1)QLLQGVYAMGFNRP(1)SK	15
tr|H7C563|H7C563_HUMAN;sp|Q9P2D7|DYH1_HUMAN	91;3256	tr|H7C563|H7C563_HUMAN	91	>tr|H7C563|H7C563_HUMAN Dynein heavy chain 1, axonemal (Fragment) OS=Homo sapiens GN=DNAH1 PE=2 SV=1;>sp|Q9P2D7|DYH1_HUMAN Dynein heavy chain 1, axonemal OS=Homo sapiens GN=DNAH1 PE=2 SV=4	78.674	SHNVP(0.251)HTSEP(0.749)TLIGTLGNP(1)VK	10
tr|H7C563|H7C563_HUMAN;sp|Q9P2D7|DYH1_HUMAN	100;3265	tr|H7C563|H7C563_HUMAN	100	>tr|H7C563|H7C563_HUMAN Dynein heavy chain 1, axonemal (Fragment) OS=Homo sapiens GN=DNAH1 PE=2 SV=1;>sp|Q9P2D7|DYH1_HUMAN Dynein heavy chain 1, axonemal OS=Homo sapiens GN=DNAH1 PE=2 SV=4	78.674	SHNVP(0.251)HTSEP(0.749)TLIGTLGNP(1)VK	19
sp|Q9UHD2|TBK1_HUMAN	528	sp|Q9UHD2|TBK1_HUMAN	528	>sp|Q9UHD2|TBK1_HUMAN Serine/threonine-protein kinase TBK1 OS=Homo sapiens GN=TBK1 PE=1 SV=1	68.243	LSP(1)GGSLADAWAHQEGTHP(1)K	3
sp|Q9ULZ3|ASC_HUMAN	153	sp|Q9ULZ3|ASC_HUMAN	153	>sp|Q9ULZ3|ASC_HUMAN Apoptosis-associated speck-like protein containing a CARD OS=Homo sapiens GN=PYCARD PE=1 SV=2	65.627	AEP(1)TNP(1)SKMRK	3
tr|C9JJY0|C9JJY0_HUMAN;sp|Q9UNN4|TF2AY_HUMAN	6;6	tr|C9JJY0|C9JJY0_HUMAN	6	>tr|C9JJY0|C9JJY0_HUMAN TFIIA-alpha and beta-like factor (Fragment) OS=Homo sapiens GN=GTF2A1L PE=2 SV=1;>sp|Q9UNN4|TF2AY_HUMAN TFIIA-alpha and beta-like factor OS=Homo sapiens GN=GTF2A1L PE=1 SV=2	96.19	ACLNP(1)VP(1)K	5
tr|C9JJY0|C9JJY0_HUMAN;sp|Q9UNN4|TF2AY_HUMAN	8;8	tr|C9JJY0|C9JJY0_HUMAN	8	>tr|C9JJY0|C9JJY0_HUMAN TFIIA-alpha and beta-like factor (Fragment) OS=Homo sapiens GN=GTF2A1L PE=2 SV=1;>sp|Q9UNN4|TF2AY_HUMAN TFIIA-alpha and beta-like factor OS=Homo sapiens GN=GTF2A1L PE=1 SV=2	96.19	ACLNP(1)VP(1)K	7
tr|H0YBV8|H0YBV8_HUMAN;tr|E7ERR8|E7ERR8_HUMAN;tr|E7ER76|E7ER76_HUMAN;sp|Q9UQ07|MOK_HUMAN	62;320;349;350	tr|H0YBV8|H0YBV8_HUMAN	62	>tr|H0YBV8|H0YBV8_HUMAN MAPK/MAK/MRK overlapping kinase (Fragment) OS=Homo sapiens GN=MOK PE=4 SV=1;>tr|E7ERR8|E7ERR8_HUMAN MAPK/MAK/MRK overlapping kinase OS=Homo sapiens GN=MOK PE=2 SV=1;>tr|E7ER76|E7ER76_HUMAN MAPK/MAK/MRK overlapping kinase OS=Homo sap	60.598	RRGP(1)AYVMELP(1)K	11
tr|C9JMJ2|C9JMJ2_HUMAN	9	tr|C9JMJ2|C9JMJ2_HUMAN	9	>tr|C9JMJ2|C9JMJ2_HUMAN Secreted frizzled-related protein 4 (Fragment) OS=Homo sapiens GN=SFRP4 PE=2 SV=1	48.532	MQLEQSIIP(1)DIP(1)AK	9
tr|C9JMJ2|C9JMJ2_HUMAN	12	tr|C9JMJ2|C9JMJ2_HUMAN	12	>tr|C9JMJ2|C9JMJ2_HUMAN Secreted frizzled-related protein 4 (Fragment) OS=Homo sapiens GN=SFRP4 PE=2 SV=1	48.532	MQLEQSIIP(1)DIP(1)AK	12
tr|D6RJ01|D6RJ01_HUMAN;tr|D6RAK6|D6RAK6_HUMAN;tr|D3DNK7|D3DNK7_HUMAN;tr|J3KP02|J3KP02_HUMAN	11;11;11;11	tr|D6RJ01|D6RJ01_HUMAN	11	>tr|D6RJ01|D6RJ01_HUMAN Leucine-, glutamate- and lysine-rich protein 1 OS=Homo sapiens GN=LEKR1 PE=2 SV=1;>tr|D6RAK6|D6RAK6_HUMAN Leucine-, glutamate- and lysine-rich protein 1 OS=Homo sapiens GN=LEKR1 PE=2 SV=1;>tr|D3DNK7|D3DNK7_HUMAN FLJ16641 protein, is	43.594	DHHIP(1)MHALP(1)EEIQK	10
tr|E9PMG3|E9PMG3_HUMAN	9	tr|E9PMG3|E9PMG3_HUMAN	9	>tr|E9PMG3|E9PMG3_HUMAN cAMP-specific 3',5'-cyclic phosphodiesterase 4B (Fragment) OS=Homo sapiens GN=PDE4B PE=2 SV=1	48.044	MSFDVENGP(1)SP(1)GR	9
tr|E9PMG3|E9PMG3_HUMAN	11	tr|E9PMG3|E9PMG3_HUMAN	11	>tr|E9PMG3|E9PMG3_HUMAN cAMP-specific 3',5'-cyclic phosphodiesterase 4B (Fragment) OS=Homo sapiens GN=PDE4B PE=2 SV=1	48.044	MSFDVENGP(1)SP(1)GR	11
tr|F5H5G6|F5H5G6_HUMAN	8	tr|F5H5G6|F5H5G6_HUMAN	8	>tr|F5H5G6|F5H5G6_HUMAN Fanconi anemia-associated protein of 100 kDa (Fragment) OS=Homo sapiens GN=C17orf70 PE=2 SV=1	43.604	MHLALLSP(1)LP(1)SIK	8
tr|F5H5G6|F5H5G6_HUMAN	10	tr|F5H5G6|F5H5G6_HUMAN	10	>tr|F5H5G6|F5H5G6_HUMAN Fanconi anemia-associated protein of 100 kDa (Fragment) OS=Homo sapiens GN=C17orf70 PE=2 SV=1	43.604	MHLALLSP(1)LP(1)SIK	10
tr|H0Y950|H0Y950_HUMAN	12	tr|H0Y950|H0Y950_HUMAN	12	>tr|H0Y950|H0Y950_HUMAN ADP-ribosyl cyclase 1 (Fragment) OS=Homo sapiens GN=CD38 PE=2 SV=1	47.037	QP(1)LMKLGTQTVP(1)CNK	12
tr|H0YEV7|H0YEV7_HUMAN	35	tr|H0YEV7|H0YEV7_HUMAN	35	>tr|H0YEV7|H0YEV7_HUMAN Dihydropyrimidinase (Fragment) OS=Homo sapiens GN=DPYS PE=4 SV=1	79.471	LP(1)FP(0.976)SQP(0.024)NIVNPWRSR	2
tr|H0YEV7|H0YEV7_HUMAN	37	tr|H0YEV7|H0YEV7_HUMAN	37	>tr|H0YEV7|H0YEV7_HUMAN Dihydropyrimidinase (Fragment) OS=Homo sapiens GN=DPYS PE=4 SV=1	79.471	LP(1)FP(0.976)SQP(0.024)NIVNPWRSR	4
tr|H0YKT9|H0YKT9_HUMAN	6	tr|H0YKT9|H0YKT9_HUMAN	6	>tr|H0YKT9|H0YKT9_HUMAN Guanosine-3',5'-bis(diphosphate) 3'-pyrophosphohydrolase MESH1 (Fragment) OS=Homo sapiens GN=HDDC3 PE=2 SV=1	45.135	SGGRTP(0.893)RGP(0.893)P(0.162)TSTTP(0.052)SVGASAAER	6
tr|H0YKT9|H0YKT9_HUMAN	9	tr|H0YKT9|H0YKT9_HUMAN	9	>tr|H0YKT9|H0YKT9_HUMAN Guanosine-3',5'-bis(diphosphate) 3'-pyrophosphohydrolase MESH1 (Fragment) OS=Homo sapiens GN=HDDC3 PE=2 SV=1	45.135	SGGRTP(0.893)RGP(0.893)P(0.162)TSTTP(0.052)SVGASAAER	9
tr|I3L292|I3L292_HUMAN;tr|I3L2X6|I3L2X6_HUMAN	4;4	tr|I3L292|I3L292_HUMAN	4	>tr|I3L292|I3L292_HUMAN Coiled-coil domain-containing protein 40 (Fragment) OS=Homo sapiens GN=CCDC40 PE=2 SV=1;>tr|I3L2X6|I3L2X6_HUMAN Coiled-coil domain-containing protein 40 (Fragment) OS=Homo sapiens GN=CCDC40 PE=2 SV=1	42.031	MVSP(1)P(1)EKDDGQK	4
tr|I3L292|I3L292_HUMAN;tr|I3L2X6|I3L2X6_HUMAN	5;5	tr|I3L292|I3L292_HUMAN	5	>tr|I3L292|I3L292_HUMAN Coiled-coil domain-containing protein 40 (Fragment) OS=Homo sapiens GN=CCDC40 PE=2 SV=1;>tr|I3L2X6|I3L2X6_HUMAN Coiled-coil domain-containing protein 40 (Fragment) OS=Homo sapiens GN=CCDC40 PE=2 SV=1	42.031	MVSP(1)P(1)EKDDGQK	5
tr|K7EL53|K7EL53_HUMAN	4	tr|K7EL53|K7EL53_HUMAN	4	>tr|K7EL53|K7EL53_HUMAN Ubiquitin carboxyl-terminal hydrolase 32 (Fragment) OS=Homo sapiens GN=USP32 PE=2 SV=1	70.167	DANP(1)VVIEP(1)SSVLNGGK	4
tr|K7EL53|K7EL53_HUMAN	9	tr|K7EL53|K7EL53_HUMAN	9	>tr|K7EL53|K7EL53_HUMAN Ubiquitin carboxyl-terminal hydrolase 32 (Fragment) OS=Homo sapiens GN=USP32 PE=2 SV=1	70.167	DANP(1)VVIEP(1)SSVLNGGK	9
tr|B7ZLJ5|B7ZLJ5_HUMAN;sp|O95866|G6B_HUMAN	171;171	tr|B7ZLJ5|B7ZLJ5_HUMAN	171	>tr|B7ZLJ5|B7ZLJ5_HUMAN C6orf25 protein OS=Homo sapiens GN=C6orf25 PE=2 SV=1;>sp|O95866|G6B_HUMAN Protein G6b OS=Homo sapiens GN=G6B PE=1 SV=1	119.75	LPP(1)QP(0.637)IRP(0.363)LP(1)R	3
tr|B7ZLJ5|B7ZLJ5_HUMAN;sp|O95866|G6B_HUMAN	173;173	tr|B7ZLJ5|B7ZLJ5_HUMAN	173	>tr|B7ZLJ5|B7ZLJ5_HUMAN C6orf25 protein OS=Homo sapiens GN=C6orf25 PE=2 SV=1;>sp|O95866|G6B_HUMAN Protein G6b OS=Homo sapiens GN=G6B PE=1 SV=1	119.75	LPP(1)QP(0.637)IRP(0.363)LP(1)R	5
tr|B7ZLJ5|B7ZLJ5_HUMAN;sp|O95866|G6B_HUMAN	176;176	tr|B7ZLJ5|B7ZLJ5_HUMAN	176	>tr|B7ZLJ5|B7ZLJ5_HUMAN C6orf25 protein OS=Homo sapiens GN=C6orf25 PE=2 SV=1;>sp|O95866|G6B_HUMAN Protein G6b OS=Homo sapiens GN=G6B PE=1 SV=1	106.88	LPP(1)QP(0.5)IRP(0.5)LP(1)R	8
tr|B7ZLJ5|B7ZLJ5_HUMAN;sp|O95866|G6B_HUMAN	178;178	tr|B7ZLJ5|B7ZLJ5_HUMAN	178	>tr|B7ZLJ5|B7ZLJ5_HUMAN C6orf25 protein OS=Homo sapiens GN=C6orf25 PE=2 SV=1;>sp|O95866|G6B_HUMAN Protein G6b OS=Homo sapiens GN=G6B PE=1 SV=1	119.75	LPP(1)QP(0.637)IRP(0.363)LP(1)R	10
sp|P08572|CO4A2_HUMAN	114	sp|P08572|CO4A2_HUMAN	114	>sp|P08572|CO4A2_HUMAN Collagen alpha-2(IV) chain OS=Homo sapiens GN=COL4A2 PE=1 SV=4	71.842	GVSGFP(1)GADGIP(1)GHP(0.852)GQGGP(0.149)R	6
sp|P08572|CO4A2_HUMAN	120	sp|P08572|CO4A2_HUMAN	120	>sp|P08572|CO4A2_HUMAN Collagen alpha-2(IV) chain OS=Homo sapiens GN=COL4A2 PE=1 SV=4	71.842	GVSGFP(1)GADGIP(1)GHP(0.852)GQGGP(0.149)R	12
sp|P08572|CO4A2_HUMAN	123	sp|P08572|CO4A2_HUMAN	123	>sp|P08572|CO4A2_HUMAN Collagen alpha-2(IV) chain OS=Homo sapiens GN=COL4A2 PE=1 SV=4	71.842	GVSGFP(1)GADGIP(1)GHP(0.852)GQGGP(0.149)R	15
tr|A6NEQ6|A6NEQ6_HUMAN;sp|P20849|CO9A1_HUMAN	149;392	tr|A6NEQ6|A6NEQ6_HUMAN	149	>tr|A6NEQ6|A6NEQ6_HUMAN Collagen alpha-1(IX) chain OS=Homo sapiens GN=COL9A1 PE=2 SV=3;>sp|P20849|CO9A1_HUMAN Collagen alpha-1(IX) chain OS=Homo sapiens GN=COL9A1 PE=1 SV=3	111.5	RGPP(0.006)GP(0.713)P(0.713)GP(0.284)P(0.284)GP(1)R	6
tr|A6NEQ6|A6NEQ6_HUMAN;sp|P20849|CO9A1_HUMAN	150;393	tr|A6NEQ6|A6NEQ6_HUMAN	150	>tr|A6NEQ6|A6NEQ6_HUMAN Collagen alpha-1(IX) chain OS=Homo sapiens GN=COL9A1 PE=2 SV=3;>sp|P20849|CO9A1_HUMAN Collagen alpha-1(IX) chain OS=Homo sapiens GN=COL9A1 PE=1 SV=3	111.5	RGPP(0.006)GP(0.713)P(0.713)GP(0.284)P(0.284)GP(1)R	7
tr|A6NEQ6|A6NEQ6_HUMAN;sp|P20849|CO9A1_HUMAN	155;398	tr|A6NEQ6|A6NEQ6_HUMAN	155	>tr|A6NEQ6|A6NEQ6_HUMAN Collagen alpha-1(IX) chain OS=Homo sapiens GN=COL9A1 PE=2 SV=3;>sp|P20849|CO9A1_HUMAN Collagen alpha-1(IX) chain OS=Homo sapiens GN=COL9A1 PE=1 SV=3	111.5	RGPP(0.006)GP(0.713)P(0.713)GP(0.284)P(0.284)GP(1)R	12
sp|P26006|ITA3_HUMAN	567	sp|P26006|ITA3_HUMAN	567	>sp|P26006|ITA3_HUMAN Integrin alpha-3 OS=Homo sapiens GN=ITGA3 PE=1 SV=5	52.569	P(0.978)IIISMNYSLP(0.023)LRMP(1)DRP(1)R	1
sp|P26006|ITA3_HUMAN	584	sp|P26006|ITA3_HUMAN	584	>sp|P26006|ITA3_HUMAN Integrin alpha-3 OS=Homo sapiens GN=ITGA3 PE=1 SV=5	52.569	P(0.978)IIISMNYSLP(0.023)LRMP(1)DRP(1)R	18
sp|P48549|IRK3_HUMAN	471	sp|P48549|IRK3_HUMAN	471	>sp|P48549|IRK3_HUMAN G protein-activated inward rectifier potassium channel 1 OS=Homo sapiens GN=KCNJ3 PE=1 SV=1	47.223	TTKMLSDP(1)MSQSVADLP(1)P(1)K	17
sp|P48549|IRK3_HUMAN	472	sp|P48549|IRK3_HUMAN	472	>sp|P48549|IRK3_HUMAN G protein-activated inward rectifier potassium channel 1 OS=Homo sapiens GN=KCNJ3 PE=1 SV=1	47.223	TTKMLSDP(1)MSQSVADLP(1)P(1)K	18
sp|P49750|YLPM1_HUMAN;tr|H0YIQ2|H0YIQ2_HUMAN	987;735	sp|P49750|YLPM1_HUMAN	987	>sp|P49750|YLPM1_HUMAN YLP motif-containing protein 1 OS=Homo sapiens GN=YLPM1 PE=1 SV=3;>tr|H0YIQ2|H0YIQ2_HUMAN YLP motif-containing protein 1 (Fragment) OS=Homo sapiens GN=YLPM1 PE=2 SV=1	68.847	MYP(1)YHRDEP(1)P(1)R	3
sp|P49750|YLPM1_HUMAN;tr|H0YIQ2|H0YIQ2_HUMAN	993;741	sp|P49750|YLPM1_HUMAN	993	>sp|P49750|YLPM1_HUMAN YLP motif-containing protein 1 OS=Homo sapiens GN=YLPM1 PE=1 SV=3;>tr|H0YIQ2|H0YIQ2_HUMAN YLP motif-containing protein 1 (Fragment) OS=Homo sapiens GN=YLPM1 PE=2 SV=1	68.847	MYP(1)YHRDEP(1)P(1)R	9
sp|P49750|YLPM1_HUMAN;tr|H0YIQ2|H0YIQ2_HUMAN	994;742	sp|P49750|YLPM1_HUMAN	994	>sp|P49750|YLPM1_HUMAN YLP motif-containing protein 1 OS=Homo sapiens GN=YLPM1 PE=1 SV=3;>tr|H0YIQ2|H0YIQ2_HUMAN YLP motif-containing protein 1 (Fragment) OS=Homo sapiens GN=YLPM1 PE=2 SV=1	68.847	MYP(1)YHRDEP(1)P(1)R	10
sp|Q6ZTR5|CX022_HUMAN	728	sp|Q6ZTR5|CX022_HUMAN	728	>sp|Q6ZTR5|CX022_HUMAN Uncharacterized protein CXorf22 OS=Homo sapiens GN=CXorf22 PE=2 SV=3	44.045	SEP(1)STP(1)QEKHDCSLMLTP(1)K	3
sp|Q6ZTR5|CX022_HUMAN	731	sp|Q6ZTR5|CX022_HUMAN	731	>sp|Q6ZTR5|CX022_HUMAN Uncharacterized protein CXorf22 OS=Homo sapiens GN=CXorf22 PE=2 SV=3	44.045	SEP(1)STP(1)QEKHDCSLMLTP(1)K	6
sp|Q86VQ3|TXND2_HUMAN	231	sp|Q86VQ3|TXND2_HUMAN	231	>sp|Q86VQ3|TXND2_HUMAN Thioredoxin domain-containing protein 2 OS=Homo sapiens GN=TXNDC2 PE=1 SV=4	109.16	P(1)SQP(1)KESDIP(1)K	1
sp|Q86VQ3|TXND2_HUMAN	234	sp|Q86VQ3|TXND2_HUMAN	234	>sp|Q86VQ3|TXND2_HUMAN Thioredoxin domain-containing protein 2 OS=Homo sapiens GN=TXNDC2 PE=1 SV=4	109.16	P(1)SQP(1)KESDIP(1)K	4
sp|Q86VQ3|TXND2_HUMAN	240	sp|Q86VQ3|TXND2_HUMAN	240	>sp|Q86VQ3|TXND2_HUMAN Thioredoxin domain-containing protein 2 OS=Homo sapiens GN=TXNDC2 PE=1 SV=4	109.16	P(1)SQP(1)KESDIP(1)K	10
sp|Q8TES7|FBF1_HUMAN;tr|J3KPL7|J3KPL7_HUMAN;tr|K7ENL6|K7ENL6_HUMAN	112;112;126	sp|Q8TES7|FBF1_HUMAN	112	>sp|Q8TES7|FBF1_HUMAN Fas-binding factor 1 OS=Homo sapiens GN=FBF1 PE=1 SV=2;>tr|J3KPL7|J3KPL7_HUMAN Fas-binding factor 1 OS=Homo sapiens GN=FBF1 PE=2 SV=1;>tr|K7ENL6|K7ENL6_HUMAN Fas-binding factor 1 (Fragment) OS=Homo sapiens GN=FBF1 PE=4 SV=1	78.244	GELP(1)NHP(1)KP(0.999)AGGAIP(0.001)TKK	4
sp|Q8TES7|FBF1_HUMAN;tr|J3KPL7|J3KPL7_HUMAN;tr|K7ENL6|K7ENL6_HUMAN	115;115;129	sp|Q8TES7|FBF1_HUMAN	115	>sp|Q8TES7|FBF1_HUMAN Fas-binding factor 1 OS=Homo sapiens GN=FBF1 PE=1 SV=2;>tr|J3KPL7|J3KPL7_HUMAN Fas-binding factor 1 OS=Homo sapiens GN=FBF1 PE=2 SV=1;>tr|K7ENL6|K7ENL6_HUMAN Fas-binding factor 1 (Fragment) OS=Homo sapiens GN=FBF1 PE=4 SV=1	78.244	GELP(1)NHP(1)KP(0.999)AGGAIP(0.001)TKK	7
sp|Q8TES7|FBF1_HUMAN;tr|J3KPL7|J3KPL7_HUMAN;tr|K7ENL6|K7ENL6_HUMAN	117;117;131	sp|Q8TES7|FBF1_HUMAN	117	>sp|Q8TES7|FBF1_HUMAN Fas-binding factor 1 OS=Homo sapiens GN=FBF1 PE=1 SV=2;>tr|J3KPL7|J3KPL7_HUMAN Fas-binding factor 1 OS=Homo sapiens GN=FBF1 PE=2 SV=1;>tr|K7ENL6|K7ENL6_HUMAN Fas-binding factor 1 (Fragment) OS=Homo sapiens GN=FBF1 PE=4 SV=1	78.244	GELP(1)NHP(1)KP(0.999)AGGAIP(0.001)TKK	9
sp|Q92830|KAT2A_HUMAN	4	sp|Q92830|KAT2A_HUMAN	4	>sp|Q92830|KAT2A_HUMAN Histone acetyltransferase KAT2A OS=Homo sapiens GN=KAT2A PE=1 SV=3	44.925	AEP(0.942)SQAP(0.073)TP(0.864)AP(0.17)AAQP(0.952)R	3
sp|Q92830|KAT2A_HUMAN	10	sp|Q92830|KAT2A_HUMAN	10	>sp|Q92830|KAT2A_HUMAN Histone acetyltransferase KAT2A OS=Homo sapiens GN=KAT2A PE=1 SV=3	44.925	AEP(0.942)SQAP(0.073)TP(0.864)AP(0.17)AAQP(0.952)R	9
sp|Q92830|KAT2A_HUMAN	16	sp|Q92830|KAT2A_HUMAN	16	>sp|Q92830|KAT2A_HUMAN Histone acetyltransferase KAT2A OS=Homo sapiens GN=KAT2A PE=1 SV=3	44.925	AEP(0.942)SQAP(0.073)TP(0.864)AP(0.17)AAQP(0.952)R	15
sp|Q92882|OSTF1_HUMAN	5	sp|Q92882|OSTF1_HUMAN	5	>sp|Q92882|OSTF1_HUMAN Osteoclast-stimulating factor 1 OS=Homo sapiens GN=OSTF1 PE=1 SV=2	88.134	MSKP(0.056)P(0.947)P(0.997)KP(1)VK	5
sp|Q92882|OSTF1_HUMAN	6	sp|Q92882|OSTF1_HUMAN	6	>sp|Q92882|OSTF1_HUMAN Osteoclast-stimulating factor 1 OS=Homo sapiens GN=OSTF1 PE=1 SV=2	88.134	MSKP(0.056)P(0.947)P(0.997)KP(1)VK	6
sp|Q92882|OSTF1_HUMAN	8	sp|Q92882|OSTF1_HUMAN	8	>sp|Q92882|OSTF1_HUMAN Osteoclast-stimulating factor 1 OS=Homo sapiens GN=OSTF1 PE=1 SV=2	88.134	MSKP(0.056)P(0.947)P(0.997)KP(1)VK	8
tr|J3KP74|J3KP74_HUMAN;sp|Q92954|PRG4_HUMAN	586;720	tr|J3KP74|J3KP74_HUMAN	586	>tr|J3KP74|J3KP74_HUMAN Proteoglycan 4 (Fragment) OS=Homo sapiens GN=PRG4 PE=2 SV=1;>sp|Q92954|PRG4_HUMAN Proteoglycan 4 OS=Homo sapiens GN=PRG4 PE=1 SV=2	101.35	EP(0.999)AP(0.033)TTP(0.969)KKP(0.999)APK	2
tr|J3KP74|J3KP74_HUMAN;sp|Q92954|PRG4_HUMAN	591;725	tr|J3KP74|J3KP74_HUMAN	591	>tr|J3KP74|J3KP74_HUMAN Proteoglycan 4 (Fragment) OS=Homo sapiens GN=PRG4 PE=2 SV=1;>sp|Q92954|PRG4_HUMAN Proteoglycan 4 OS=Homo sapiens GN=PRG4 PE=1 SV=2	101.35	EP(0.999)AP(0.033)TTP(0.969)KKP(0.999)APK	7
tr|J3KP74|J3KP74_HUMAN;sp|Q92954|PRG4_HUMAN	594;728	tr|J3KP74|J3KP74_HUMAN	594	>tr|J3KP74|J3KP74_HUMAN Proteoglycan 4 (Fragment) OS=Homo sapiens GN=PRG4 PE=2 SV=1;>sp|Q92954|PRG4_HUMAN Proteoglycan 4 OS=Homo sapiens GN=PRG4 PE=1 SV=2	101.35	EP(0.999)AP(0.033)TTP(0.969)KKP(0.999)APK	10
sp|Q96N66|MBOA7_HUMAN	276	sp|Q96N66|MBOA7_HUMAN	276	>sp|Q96N66|MBOA7_HUMAN Lysophospholipid acyltransferase 7 OS=Homo sapiens GN=MBOAT7 PE=1 SV=2	64.454	ARAGGGP(0.999)TLQCP(0.009)P(0.914)P(0.539)SSP(0.539)EK	7
sp|Q96N66|MBOA7_HUMAN	282	sp|Q96N66|MBOA7_HUMAN	282	>sp|Q96N66|MBOA7_HUMAN Lysophospholipid acyltransferase 7 OS=Homo sapiens GN=MBOAT7 PE=1 SV=2	64.454	ARAGGGP(0.999)TLQCP(0.009)P(0.914)P(0.539)SSP(0.539)EK	13
sp|Q96N66|MBOA7_HUMAN	283	sp|Q96N66|MBOA7_HUMAN	283	>sp|Q96N66|MBOA7_HUMAN Lysophospholipid acyltransferase 7 OS=Homo sapiens GN=MBOAT7 PE=1 SV=2	64.454	ARAGGGP(0.999)TLQCP(0.009)P(0.914)P(0.539)SSP(0.539)EK	14
sp|Q96N66|MBOA7_HUMAN	286	sp|Q96N66|MBOA7_HUMAN	286	>sp|Q96N66|MBOA7_HUMAN Lysophospholipid acyltransferase 7 OS=Homo sapiens GN=MBOAT7 PE=1 SV=2	64.454	ARAGGGP(0.999)TLQCP(0.009)P(0.914)P(0.539)SSP(0.539)EK	17
sp|Q9BTD1|SHAS3_HUMAN	5	sp|Q9BTD1|SHAS3_HUMAN	5	>sp|Q9BTD1|SHAS3_HUMAN Putative uncharacterized protein SHANK2-AS3 OS=Homo sapiens GN=SHANK2-AS3 PE=5 SV=2	47.429	AQLP(1)SAQMP(1)AP(1)R	4
sp|Q9BUH6|CI142_HUMAN	3	sp|Q9BUH6|CI142_HUMAN	3	>sp|Q9BUH6|CI142_HUMAN Uncharacterized protein C9orf142 OS=Homo sapiens GN=C9orf142 PE=1 SV=2	63.546	DP(0.997)LSP(0.501)P(0.501)LCTLP(0.001)P(0.001)GP(0.008)EP(0.33)P(0.66)R	2
sp|Q9BUH6|CI142_HUMAN	6	sp|Q9BUH6|CI142_HUMAN	6	>sp|Q9BUH6|CI142_HUMAN Uncharacterized protein C9orf142 OS=Homo sapiens GN=C9orf142 PE=1 SV=2	63.546	DP(0.997)LSP(0.501)P(0.501)LCTLP(0.001)P(0.001)GP(0.008)EP(0.33)P(0.66)R	5
sp|Q9BUH6|CI142_HUMAN	7	sp|Q9BUH6|CI142_HUMAN	7	>sp|Q9BUH6|CI142_HUMAN Uncharacterized protein C9orf142 OS=Homo sapiens GN=C9orf142 PE=1 SV=2	63.546	DP(0.997)LSP(0.501)P(0.501)LCTLP(0.001)P(0.001)GP(0.008)EP(0.33)P(0.66)R	6
sp|Q9BUH6|CI142_HUMAN	18	sp|Q9BUH6|CI142_HUMAN	18	>sp|Q9BUH6|CI142_HUMAN Uncharacterized protein C9orf142 OS=Homo sapiens GN=C9orf142 PE=1 SV=2	63.546	DP(0.997)LSP(0.501)P(0.501)LCTLP(0.001)P(0.001)GP(0.008)EP(0.33)P(0.66)R	17
sp|Q9NPY3|C1QR1_HUMAN	245	sp|Q9NPY3|C1QR1_HUMAN	245	>sp|Q9NPY3|C1QR1_HUMAN Complement component C1q receptor OS=Homo sapiens GN=CD93 PE=1 SV=3	79.489	EKAP(1)DVFDWGSSGP(1)LCVSP(1)K	4
sp|Q9NPY3|C1QR1_HUMAN	255	sp|Q9NPY3|C1QR1_HUMAN	255	>sp|Q9NPY3|C1QR1_HUMAN Complement component C1q receptor OS=Homo sapiens GN=CD93 PE=1 SV=3	79.489	EKAP(1)DVFDWGSSGP(1)LCVSP(1)K	14
sp|Q9NPY3|C1QR1_HUMAN	260	sp|Q9NPY3|C1QR1_HUMAN	260	>sp|Q9NPY3|C1QR1_HUMAN Complement component C1q receptor OS=Homo sapiens GN=CD93 PE=1 SV=3	79.489	EKAP(1)DVFDWGSSGP(1)LCVSP(1)K	19
tr|E9PEH0|E9PEH0_HUMAN;sp|Q9NQV8|PRDM8_HUMAN	373;373	tr|E9PEH0|E9PEH0_HUMAN	373	>tr|E9PEH0|E9PEH0_HUMAN PR domain zinc finger protein 8 OS=Homo sapiens GN=PRDM8 PE=2 SV=1;>sp|Q9NQV8|PRDM8_HUMAN PR domain zinc finger protein 8 OS=Homo sapiens GN=PRDM8 PE=2 SV=3	101.39	LFAP(1)P(1)SP(1)ETGEAK	4
tr|E9PEH0|E9PEH0_HUMAN;sp|Q9NQV8|PRDM8_HUMAN	374;374	tr|E9PEH0|E9PEH0_HUMAN	374	>tr|E9PEH0|E9PEH0_HUMAN PR domain zinc finger protein 8 OS=Homo sapiens GN=PRDM8 PE=2 SV=1;>sp|Q9NQV8|PRDM8_HUMAN PR domain zinc finger protein 8 OS=Homo sapiens GN=PRDM8 PE=2 SV=3	101.39	LFAP(1)P(1)SP(1)ETGEAK	5
tr|E9PEH0|E9PEH0_HUMAN;sp|Q9NQV8|PRDM8_HUMAN	376;376	tr|E9PEH0|E9PEH0_HUMAN	376	>tr|E9PEH0|E9PEH0_HUMAN PR domain zinc finger protein 8 OS=Homo sapiens GN=PRDM8 PE=2 SV=1;>sp|Q9NQV8|PRDM8_HUMAN PR domain zinc finger protein 8 OS=Homo sapiens GN=PRDM8 PE=2 SV=3	101.39	LFAP(1)P(1)SP(1)ETGEAK	7
sp|Q9NX38|F206A_HUMAN	5	sp|Q9NX38|F206A_HUMAN	5	>sp|Q9NX38|F206A_HUMAN Protein FAM206A OS=Homo sapiens GN=FAM206A PE=2 SV=1	56.339	MATEP(1)EAAEP(1)VVP(1)SLVDR	5
sp|Q9NX38|F206A_HUMAN	10	sp|Q9NX38|F206A_HUMAN	10	>sp|Q9NX38|F206A_HUMAN Protein FAM206A OS=Homo sapiens GN=FAM206A PE=2 SV=1	56.339	MATEP(1)EAAEP(1)VVP(1)SLVDR	10
sp|Q9NX38|F206A_HUMAN	13	sp|Q9NX38|F206A_HUMAN	13	>sp|Q9NX38|F206A_HUMAN Protein FAM206A OS=Homo sapiens GN=FAM206A PE=2 SV=1	56.339	MATEP(1)EAAEP(1)VVP(1)SLVDR	13
sp|Q9P1W9|PIM2_HUMAN	18	sp|Q9P1W9|PIM2_HUMAN	18	>sp|Q9P1W9|PIM2_HUMAN Serine/threonine-protein kinase pim-2 OS=Homo sapiens GN=PIM2 PE=1 SV=1	62.823	LTKPLQGP(0.001)P(0.001)AP(0.001)P(0.013)GTP(0.013)TP(0.975)P(0.997)P(0.999)GGKDR	17
sp|Q9P1W9|PIM2_HUMAN	19	sp|Q9P1W9|PIM2_HUMAN	19	>sp|Q9P1W9|PIM2_HUMAN Serine/threonine-protein kinase pim-2 OS=Homo sapiens GN=PIM2 PE=1 SV=1	62.823	LTKPLQGP(0.001)P(0.001)AP(0.001)P(0.013)GTP(0.013)TP(0.975)P(0.997)P(0.999)GGKDR	18
sp|Q9P1W9|PIM2_HUMAN	20	sp|Q9P1W9|PIM2_HUMAN	20	>sp|Q9P1W9|PIM2_HUMAN Serine/threonine-protein kinase pim-2 OS=Homo sapiens GN=PIM2 PE=1 SV=1	62.823	LTKPLQGP(0.001)P(0.001)AP(0.001)P(0.013)GTP(0.013)TP(0.975)P(0.997)P(0.999)GGKDR	19
sp|Q9UKJ3|GPTC8_HUMAN	1136	sp|Q9UKJ3|GPTC8_HUMAN	1136	>sp|Q9UKJ3|GPTC8_HUMAN G patch domain-containing protein 8 OS=Homo sapiens GN=GPATCH8 PE=1 SV=2	101.43	LP(0.997)P(0.883)SLGNKP(0.119)VLP(1)LIGK	2
sp|Q9UKJ3|GPTC8_HUMAN	1137	sp|Q9UKJ3|GPTC8_HUMAN	1137	>sp|Q9UKJ3|GPTC8_HUMAN G patch domain-containing protein 8 OS=Homo sapiens GN=GPATCH8 PE=1 SV=2	101.43	LP(0.997)P(0.883)SLGNKP(0.119)VLP(1)LIGK	3
sp|Q9UKJ3|GPTC8_HUMAN	1146	sp|Q9UKJ3|GPTC8_HUMAN	1146	>sp|Q9UKJ3|GPTC8_HUMAN G patch domain-containing protein 8 OS=Homo sapiens GN=GPATCH8 PE=1 SV=2	101.43	LP(0.997)P(0.883)SLGNKP(0.119)VLP(1)LIGK	12
tr|M0QY97|M0QY97_HUMAN;sp|Q9UPT8|ZC3H4_HUMAN	201;510	tr|M0QY97|M0QY97_HUMAN	201	>tr|M0QY97|M0QY97_HUMAN Zinc finger CCCH domain-containing protein 4 (Fragment) OS=Homo sapiens GN=ZC3H4 PE=4 SV=1;>sp|Q9UPT8|ZC3H4_HUMAN Zinc finger CCCH domain-containing protein 4 OS=Homo sapiens GN=ZC3H4 PE=1 SV=3	101.71	P(0.973)P(0.027)PGVGLLP(0.851)TP(0.575)P(0.575)R	1
tr|M0QY97|M0QY97_HUMAN;sp|Q9UPT8|ZC3H4_HUMAN	209;518	tr|M0QY97|M0QY97_HUMAN	209	>tr|M0QY97|M0QY97_HUMAN Zinc finger CCCH domain-containing protein 4 (Fragment) OS=Homo sapiens GN=ZC3H4 PE=4 SV=1;>sp|Q9UPT8|ZC3H4_HUMAN Zinc finger CCCH domain-containing protein 4 OS=Homo sapiens GN=ZC3H4 PE=1 SV=3	101.71	P(0.973)P(0.027)PGVGLLP(0.851)TP(0.575)P(0.575)R	9
tr|M0QY97|M0QY97_HUMAN;sp|Q9UPT8|ZC3H4_HUMAN	211;520	tr|M0QY97|M0QY97_HUMAN	211	>tr|M0QY97|M0QY97_HUMAN Zinc finger CCCH domain-containing protein 4 (Fragment) OS=Homo sapiens GN=ZC3H4 PE=4 SV=1;>sp|Q9UPT8|ZC3H4_HUMAN Zinc finger CCCH domain-containing protein 4 OS=Homo sapiens GN=ZC3H4 PE=1 SV=3	101.71	P(0.973)P(0.027)PGVGLLP(0.851)TP(0.575)P(0.575)R	11
tr|M0QY97|M0QY97_HUMAN;sp|Q9UPT8|ZC3H4_HUMAN	212;521	tr|M0QY97|M0QY97_HUMAN	212	>tr|M0QY97|M0QY97_HUMAN Zinc finger CCCH domain-containing protein 4 (Fragment) OS=Homo sapiens GN=ZC3H4 PE=4 SV=1;>sp|Q9UPT8|ZC3H4_HUMAN Zinc finger CCCH domain-containing protein 4 OS=Homo sapiens GN=ZC3H4 PE=1 SV=3	101.71	P(0.973)P(0.027)PGVGLLP(0.851)TP(0.575)P(0.575)R	12
tr|C9JLH9|C9JLH9_HUMAN	8	tr|C9JLH9|C9JLH9_HUMAN	8	>tr|C9JLH9|C9JLH9_HUMAN Protein NLRC3 OS=Homo sapiens GN=NLRC3 PE=2 SV=1	42.118	EMDAP(0.087)RP(0.914)P(0.949)SLAVP(0.695)GAASRP(0.355)GR	7
tr|C9JLH9|C9JLH9_HUMAN	9	tr|C9JLH9|C9JLH9_HUMAN	9	>tr|C9JLH9|C9JLH9_HUMAN Protein NLRC3 OS=Homo sapiens GN=NLRC3 PE=2 SV=1	42.118	EMDAP(0.087)RP(0.914)P(0.949)SLAVP(0.695)GAASRP(0.355)GR	8
tr|C9JLH9|C9JLH9_HUMAN	14	tr|C9JLH9|C9JLH9_HUMAN	14	>tr|C9JLH9|C9JLH9_HUMAN Protein NLRC3 OS=Homo sapiens GN=NLRC3 PE=2 SV=1	42.118	EMDAP(0.087)RP(0.914)P(0.949)SLAVP(0.695)GAASRP(0.355)GR	13
tr|E5RK80|E5RK80_HUMAN	8	tr|E5RK80|E5RK80_HUMAN	8	>tr|E5RK80|E5RK80_HUMAN Protein hairless (Fragment) OS=Homo sapiens GN=HR PE=2 SV=1	59.225	MAFAP(1)VTP(1)ALP(1)SDDR	8
tr|E5RK80|E5RK80_HUMAN	11	tr|E5RK80|E5RK80_HUMAN	11	>tr|E5RK80|E5RK80_HUMAN Protein hairless (Fragment) OS=Homo sapiens GN=HR PE=2 SV=1	59.225	MAFAP(1)VTP(1)ALP(1)SDDR	11
tr|E7ERP4|E7ERP4_HUMAN	12	tr|E7ERP4|E7ERP4_HUMAN	12	>tr|E7ERP4|E7ERP4_HUMAN Phosphatidylinositol N-acetylglucosaminyltransferase subunit Q OS=Homo sapiens GN=PIGQ PE=2 SV=1	55.66	MWWALRP(0.463)P(0.558)GILP(0.979)P(1)GMVLK	12
tr|H0YFY4|H0YFY4_HUMAN	2	tr|H0YFY4|H0YFY4_HUMAN	2	>tr|H0YFY4|H0YFY4_HUMAN High mobility group protein HMGI-C (Fragment) OS=Homo sapiens GN=HMGA2 PE=2 SV=1	62.799	EP(1)TGEP(0.986)SP(0.945)KRP(0.069)R	2
tr|H0YFY4|H0YFY4_HUMAN	6	tr|H0YFY4|H0YFY4_HUMAN	6	>tr|H0YFY4|H0YFY4_HUMAN High mobility group protein HMGI-C (Fragment) OS=Homo sapiens GN=HMGA2 PE=2 SV=1	62.799	EP(1)TGEP(0.986)SP(0.945)KRP(0.069)R	6
tr|H0YFY4|H0YFY4_HUMAN	8	tr|H0YFY4|H0YFY4_HUMAN	8	>tr|H0YFY4|H0YFY4_HUMAN High mobility group protein HMGI-C (Fragment) OS=Homo sapiens GN=HMGA2 PE=2 SV=1	62.799	EP(1)TGEP(0.986)SP(0.945)KRP(0.069)R	8
tr|H0YLP6|H0YLP6_HUMAN	74	tr|H0YLP6|H0YLP6_HUMAN	74	>tr|H0YLP6|H0YLP6_HUMAN 60S ribosomal protein L28 OS=Homo sapiens GN=RPL28 PE=2 SV=1	66.906	GVVVASGSLPPP(0.027)MCGP(0.975)P(0.997)STRMLAP(1)R	16
tr|H0YLP6|H0YLP6_HUMAN	75	tr|H0YLP6|H0YLP6_HUMAN	75	>tr|H0YLP6|H0YLP6_HUMAN 60S ribosomal protein L28 OS=Homo sapiens GN=RPL28 PE=2 SV=1	66.906	GVVVASGSLPPP(0.027)MCGP(0.975)P(0.997)STRMLAP(1)R	17
tr|H0YLP6|H0YLP6_HUMAN	82	tr|H0YLP6|H0YLP6_HUMAN	82	>tr|H0YLP6|H0YLP6_HUMAN 60S ribosomal protein L28 OS=Homo sapiens GN=RPL28 PE=2 SV=1	66.906	GVVVASGSLPPP(0.027)MCGP(0.975)P(0.997)STRMLAP(1)R	24
tr|K7ENP8|K7ENP8_HUMAN	4	tr|K7ENP8|K7ENP8_HUMAN	4	>tr|K7ENP8|K7ENP8_HUMAN Exocyst complex component 7 (Fragment) OS=Homo sapiens GN=EXOC7 PE=2 SV=1	46.796	SGVP(1)YSP(1)AIP(1)NK	4
tr|K7ENP8|K7ENP8_HUMAN	7	tr|K7ENP8|K7ENP8_HUMAN	7	>tr|K7ENP8|K7ENP8_HUMAN Exocyst complex component 7 (Fragment) OS=Homo sapiens GN=EXOC7 PE=2 SV=1	46.796	SGVP(1)YSP(1)AIP(1)NK	7
tr|K7ENP8|K7ENP8_HUMAN	10	tr|K7ENP8|K7ENP8_HUMAN	10	>tr|K7ENP8|K7ENP8_HUMAN Exocyst complex component 7 (Fragment) OS=Homo sapiens GN=EXOC7 PE=2 SV=1	46.796	SGVP(1)YSP(1)AIP(1)NK	10
tr|M0QZL2|M0QZL2_HUMAN	166	tr|M0QZL2|M0QZL2_HUMAN	166	>tr|M0QZL2|M0QZL2_HUMAN Multiple epidermal growth factor-like domains protein 8 (Fragment) OS=Homo sapiens GN=MEGF8 PE=2 SV=1	56.139	P(1)RP(1)TASMSP(1)NAGR	1
tr|M0QZL2|M0QZL2_HUMAN	168	tr|M0QZL2|M0QZL2_HUMAN	168	>tr|M0QZL2|M0QZL2_HUMAN Multiple epidermal growth factor-like domains protein 8 (Fragment) OS=Homo sapiens GN=MEGF8 PE=2 SV=1	56.139	P(1)RP(1)TASMSP(1)NAGR	3
tr|M0QZL2|M0QZL2_HUMAN	174	tr|M0QZL2|M0QZL2_HUMAN	174	>tr|M0QZL2|M0QZL2_HUMAN Multiple epidermal growth factor-like domains protein 8 (Fragment) OS=Homo sapiens GN=MEGF8 PE=2 SV=1	56.139	P(1)RP(1)TASMSP(1)NAGR	9
tr|Q8NBA4|Q8NBA4_HUMAN	17	tr|Q8NBA4|Q8NBA4_HUMAN	17	>tr|Q8NBA4|Q8NBA4_HUMAN HCG1997999 OS=Homo sapiens GN=hCG_1997999 PE=2 SV=1	143.11	KP(1)P(1)P(1)LYLK	2
tr|Q8NBA4|Q8NBA4_HUMAN	18	tr|Q8NBA4|Q8NBA4_HUMAN	18	>tr|Q8NBA4|Q8NBA4_HUMAN HCG1997999 OS=Homo sapiens GN=hCG_1997999 PE=2 SV=1	143.11	KP(1)P(1)P(1)LYLK	3
tr|Q8NBA4|Q8NBA4_HUMAN	19	tr|Q8NBA4|Q8NBA4_HUMAN	19	>tr|Q8NBA4|Q8NBA4_HUMAN HCG1997999 OS=Homo sapiens GN=hCG_1997999 PE=2 SV=1	143.11	KP(1)P(1)P(1)LYLK	4
tr|S4R323|S4R323_HUMAN	78	tr|S4R323|S4R323_HUMAN	78	>tr|S4R323|S4R323_HUMAN Serologically defined colon cancer antigen 8 (Fragment) OS=Homo sapiens GN=SDCCAG8 PE=4 SV=1	50.884	QYLHSP(1)P(1)CQP(1)LMTSLQLSEKLK	6
tr|S4R323|S4R323_HUMAN	79	tr|S4R323|S4R323_HUMAN	79	>tr|S4R323|S4R323_HUMAN Serologically defined colon cancer antigen 8 (Fragment) OS=Homo sapiens GN=SDCCAG8 PE=4 SV=1	50.884	QYLHSP(1)P(1)CQP(1)LMTSLQLSEKLK	7
tr|E7ET42|E7ET42_HUMAN;sp|O43525|KCNQ3_HUMAN	576;576	tr|E7ET42|E7ET42_HUMAN	576	>tr|E7ET42|E7ET42_HUMAN Potassium voltage-gated channel subfamily KQT member 3 OS=Homo sapiens GN=KCNQ3 PE=2 SV=1;>sp|O43525|KCNQ3_HUMAN Potassium voltage-gated channel subfamily KQT member 3 OS=Homo sapiens GN=KCNQ3 PE=1 SV=2	58.098	IDMIFTP(1)GP(1)P(1)STP(1)K	9
tr|E7ET42|E7ET42_HUMAN;sp|O43525|KCNQ3_HUMAN	577;577	tr|E7ET42|E7ET42_HUMAN	577	>tr|E7ET42|E7ET42_HUMAN Potassium voltage-gated channel subfamily KQT member 3 OS=Homo sapiens GN=KCNQ3 PE=2 SV=1;>sp|O43525|KCNQ3_HUMAN Potassium voltage-gated channel subfamily KQT member 3 OS=Homo sapiens GN=KCNQ3 PE=1 SV=2	58.098	IDMIFTP(1)GP(1)P(1)STP(1)K	10
tr|E7ET42|E7ET42_HUMAN;sp|O43525|KCNQ3_HUMAN	580;580	tr|E7ET42|E7ET42_HUMAN	580	>tr|E7ET42|E7ET42_HUMAN Potassium voltage-gated channel subfamily KQT member 3 OS=Homo sapiens GN=KCNQ3 PE=2 SV=1;>sp|O43525|KCNQ3_HUMAN Potassium voltage-gated channel subfamily KQT member 3 OS=Homo sapiens GN=KCNQ3 PE=1 SV=2	58.098	IDMIFTP(1)GP(1)P(1)STP(1)K	13
tr|F2Z2X8|F2Z2X8_HUMAN;sp|O95171|SCEL_HUMAN	161;184	tr|F2Z2X8|F2Z2X8_HUMAN	161	>tr|F2Z2X8|F2Z2X8_HUMAN Sciellin OS=Homo sapiens GN=SCEL PE=2 SV=1;>sp|O95171|SCEL_HUMAN Sciellin OS=Homo sapiens GN=SCEL PE=1 SV=2	49.448	REP(0.994)GVHP(0.994)P(0.994)IP(0.971)P(0.046)K	3
tr|F2Z2X8|F2Z2X8_HUMAN;sp|O95171|SCEL_HUMAN	165;188	tr|F2Z2X8|F2Z2X8_HUMAN	165	>tr|F2Z2X8|F2Z2X8_HUMAN Sciellin OS=Homo sapiens GN=SCEL PE=2 SV=1;>sp|O95171|SCEL_HUMAN Sciellin OS=Homo sapiens GN=SCEL PE=1 SV=2	49.448	REP(0.994)GVHP(0.994)P(0.994)IP(0.971)P(0.046)K	7
tr|F2Z2X8|F2Z2X8_HUMAN;sp|O95171|SCEL_HUMAN	166;189	tr|F2Z2X8|F2Z2X8_HUMAN	166	>tr|F2Z2X8|F2Z2X8_HUMAN Sciellin OS=Homo sapiens GN=SCEL PE=2 SV=1;>sp|O95171|SCEL_HUMAN Sciellin OS=Homo sapiens GN=SCEL PE=1 SV=2	49.448	REP(0.994)GVHP(0.994)P(0.994)IP(0.971)P(0.046)K	8
tr|F2Z2X8|F2Z2X8_HUMAN;sp|O95171|SCEL_HUMAN	168;191	tr|F2Z2X8|F2Z2X8_HUMAN	168	>tr|F2Z2X8|F2Z2X8_HUMAN Sciellin OS=Homo sapiens GN=SCEL PE=2 SV=1;>sp|O95171|SCEL_HUMAN Sciellin OS=Homo sapiens GN=SCEL PE=1 SV=2	49.448	REP(0.994)GVHP(0.994)P(0.994)IP(0.971)P(0.046)K	10
sp|O95528|GTR10_HUMAN	376	sp|O95528|GTR10_HUMAN	376	>sp|O95528|GTR10_HUMAN Solute carrier family 2, facilitated glucose transporter member 10 OS=Homo sapiens GN=SLC2A10 PE=1 SV=2	43.884	P(0.657)HP(0.25)RSGDP(0.094)SAP(0.296)P(0.642)RLALSSALP(0.207)GP(0.792)P(0.722)LP(0.34)AR	1
sp|O95528|GTR10_HUMAN	387	sp|O95528|GTR10_HUMAN	387	>sp|O95528|GTR10_HUMAN Solute carrier family 2, facilitated glucose transporter member 10 OS=Homo sapiens GN=SLC2A10 PE=1 SV=2	43.884	P(0.657)HP(0.25)RSGDP(0.094)SAP(0.296)P(0.642)RLALSSALP(0.207)GP(0.792)P(0.722)LP(0.34)AR	12
sp|O95528|GTR10_HUMAN	398	sp|O95528|GTR10_HUMAN	398	>sp|O95528|GTR10_HUMAN Solute carrier family 2, facilitated glucose transporter member 10 OS=Homo sapiens GN=SLC2A10 PE=1 SV=2	43.884	P(0.657)HP(0.25)RSGDP(0.094)SAP(0.296)P(0.642)RLALSSALP(0.207)GP(0.792)P(0.722)LP(0.34)AR	23
sp|O95528|GTR10_HUMAN	399	sp|O95528|GTR10_HUMAN	399	>sp|O95528|GTR10_HUMAN Solute carrier family 2, facilitated glucose transporter member 10 OS=Homo sapiens GN=SLC2A10 PE=1 SV=2	43.884	P(0.657)HP(0.25)RSGDP(0.094)SAP(0.296)P(0.642)RLALSSALP(0.207)GP(0.792)P(0.722)LP(0.34)AR	24
sp|P02458|CO2A1_HUMAN	863	sp|P02458|CO2A1_HUMAN	863	>sp|P02458|CO2A1_HUMAN Collagen alpha-1(II) chain OS=Homo sapiens GN=COL2A1 PE=1 SV=3	47.577	GDAGAP(0.969)GP(0.969)QGP(0.918)SGAP(0.158)GP(0.123)QGP(0.859)TGVTGP(0.004)KGAR	6
sp|P02458|CO2A1_HUMAN	865	sp|P02458|CO2A1_HUMAN	865	>sp|P02458|CO2A1_HUMAN Collagen alpha-1(II) chain OS=Homo sapiens GN=COL2A1 PE=1 SV=3	47.577	GDAGAP(0.969)GP(0.969)QGP(0.918)SGAP(0.158)GP(0.123)QGP(0.859)TGVTGP(0.004)KGAR	8
sp|P02458|CO2A1_HUMAN	868	sp|P02458|CO2A1_HUMAN	868	>sp|P02458|CO2A1_HUMAN Collagen alpha-1(II) chain OS=Homo sapiens GN=COL2A1 PE=1 SV=3	47.577	GDAGAP(0.969)GP(0.969)QGP(0.918)SGAP(0.158)GP(0.123)QGP(0.859)TGVTGP(0.004)KGAR	11
sp|P02458|CO2A1_HUMAN	877	sp|P02458|CO2A1_HUMAN	877	>sp|P02458|CO2A1_HUMAN Collagen alpha-1(II) chain OS=Homo sapiens GN=COL2A1 PE=1 SV=3	47.577	GDAGAP(0.969)GP(0.969)QGP(0.918)SGAP(0.158)GP(0.123)QGP(0.859)TGVTGP(0.004)KGAR	20
sp|P59089|CU086_HUMAN	3	sp|P59089|CU086_HUMAN	3	>sp|P59089|CU086_HUMAN Putative uncharacterized protein encoded by LINC00205 OS=Homo sapiens GN=LINC00205 PE=5 SV=1	52.009	TP(1)ARP(1)P(1)RFP(1)DDGSWR	2
sp|P59089|CU086_HUMAN	6	sp|P59089|CU086_HUMAN	6	>sp|P59089|CU086_HUMAN Putative uncharacterized protein encoded by LINC00205 OS=Homo sapiens GN=LINC00205 PE=5 SV=1	52.009	TP(1)ARP(1)P(1)RFP(1)DDGSWR	5
sp|P59089|CU086_HUMAN	7	sp|P59089|CU086_HUMAN	7	>sp|P59089|CU086_HUMAN Putative uncharacterized protein encoded by LINC00205 OS=Homo sapiens GN=LINC00205 PE=5 SV=1	52.009	TP(1)ARP(1)P(1)RFP(1)DDGSWR	6
sp|P59089|CU086_HUMAN	10	sp|P59089|CU086_HUMAN	10	>sp|P59089|CU086_HUMAN Putative uncharacterized protein encoded by LINC00205 OS=Homo sapiens GN=LINC00205 PE=5 SV=1	52.009	TP(1)ARP(1)P(1)RFP(1)DDGSWR	9
sp|Q6P2Q9|PRP8_HUMAN;tr|I3L0J9|I3L0J9_HUMAN	6;6	sp|Q6P2Q9|PRP8_HUMAN	6	>sp|Q6P2Q9|PRP8_HUMAN Pre-mRNA-processing-splicing factor 8 OS=Homo sapiens GN=PRPF8 PE=1 SV=2;>tr|I3L0J9|I3L0J9_HUMAN Pre-mRNA-processing-splicing factor 8 (Fragment) OS=Homo sapiens GN=PRPF8 PE=2 SV=1	49.593	MAGVFP(0.89)YRGP(0.16)GNP(0.133)VP(0.67)GP(0.67)LAP(0.632)LP(0.845)DYMSEEK	6
sp|Q6P2Q9|PRP8_HUMAN;tr|I3L0J9|I3L0J9_HUMAN	15;15	sp|Q6P2Q9|PRP8_HUMAN	15	>sp|Q6P2Q9|PRP8_HUMAN Pre-mRNA-processing-splicing factor 8 OS=Homo sapiens GN=PRPF8 PE=1 SV=2;>tr|I3L0J9|I3L0J9_HUMAN Pre-mRNA-processing-splicing factor 8 (Fragment) OS=Homo sapiens GN=PRPF8 PE=2 SV=1	49.593	MAGVFP(0.89)YRGP(0.16)GNP(0.133)VP(0.67)GP(0.67)LAP(0.632)LP(0.845)DYMSEEK	15
sp|Q6P2Q9|PRP8_HUMAN;tr|I3L0J9|I3L0J9_HUMAN	17;17	sp|Q6P2Q9|PRP8_HUMAN	17	>sp|Q6P2Q9|PRP8_HUMAN Pre-mRNA-processing-splicing factor 8 OS=Homo sapiens GN=PRPF8 PE=1 SV=2;>tr|I3L0J9|I3L0J9_HUMAN Pre-mRNA-processing-splicing factor 8 (Fragment) OS=Homo sapiens GN=PRPF8 PE=2 SV=1	49.593	MAGVFP(0.89)YRGP(0.16)GNP(0.133)VP(0.67)GP(0.67)LAP(0.632)LP(0.845)DYMSEEK	17
sp|Q6P2Q9|PRP8_HUMAN;tr|I3L0J9|I3L0J9_HUMAN	20;20	sp|Q6P2Q9|PRP8_HUMAN	20	>sp|Q6P2Q9|PRP8_HUMAN Pre-mRNA-processing-splicing factor 8 OS=Homo sapiens GN=PRPF8 PE=1 SV=2;>tr|I3L0J9|I3L0J9_HUMAN Pre-mRNA-processing-splicing factor 8 (Fragment) OS=Homo sapiens GN=PRPF8 PE=2 SV=1	49.593	MAGVFP(0.89)YRGP(0.16)GNP(0.133)VP(0.67)GP(0.67)LAP(0.632)LP(0.845)DYMSEEK	20
sp|Q7Z2K8|GRIN1_HUMAN	784	sp|Q7Z2K8|GRIN1_HUMAN	784	>sp|Q7Z2K8|GRIN1_HUMAN G protein-regulated inducer of neurite outgrowth 1 OS=Homo sapiens GN=GPRIN1 PE=2 SV=2	60.635	DLEAAGAERSPCP(0.001)EAAAP(1)P(1)P(1)GP(1)RTR	18
sp|Q7Z2K8|GRIN1_HUMAN	785	sp|Q7Z2K8|GRIN1_HUMAN	785	>sp|Q7Z2K8|GRIN1_HUMAN G protein-regulated inducer of neurite outgrowth 1 OS=Homo sapiens GN=GPRIN1 PE=2 SV=2	60.635	DLEAAGAERSPCP(0.001)EAAAP(1)P(1)P(1)GP(1)RTR	19
sp|Q7Z2K8|GRIN1_HUMAN	786	sp|Q7Z2K8|GRIN1_HUMAN	786	>sp|Q7Z2K8|GRIN1_HUMAN G protein-regulated inducer of neurite outgrowth 1 OS=Homo sapiens GN=GPRIN1 PE=2 SV=2	60.635	DLEAAGAERSPCP(0.001)EAAAP(1)P(1)P(1)GP(1)RTR	20
sp|Q7Z2K8|GRIN1_HUMAN	788	sp|Q7Z2K8|GRIN1_HUMAN	788	>sp|Q7Z2K8|GRIN1_HUMAN G protein-regulated inducer of neurite outgrowth 1 OS=Homo sapiens GN=GPRIN1 PE=2 SV=2	60.635	DLEAAGAERSPCP(0.001)EAAAP(1)P(1)P(1)GP(1)RTR	22
sp|Q8N5X7|IF4E3_HUMAN	10	sp|Q8N5X7|IF4E3_HUMAN	10	>sp|Q8N5X7|IF4E3_HUMAN Eukaryotic translation initiation factor 4E type 3 OS=Homo sapiens GN=EIF4E3 PE=2 SV=4	68.576	MALP(0.494)P(0.494)AAAP(0.018)P(0.993)AGAREP(1)P(1)GSR	10
sp|Q8N5X7|IF4E3_HUMAN	16	sp|Q8N5X7|IF4E3_HUMAN	16	>sp|Q8N5X7|IF4E3_HUMAN Eukaryotic translation initiation factor 4E type 3 OS=Homo sapiens GN=EIF4E3 PE=2 SV=4	68.576	MALP(0.494)P(0.494)AAAP(0.018)P(0.993)AGAREP(1)P(1)GSR	16
sp|Q8N5X7|IF4E3_HUMAN	17	sp|Q8N5X7|IF4E3_HUMAN	17	>sp|Q8N5X7|IF4E3_HUMAN Eukaryotic translation initiation factor 4E type 3 OS=Homo sapiens GN=EIF4E3 PE=2 SV=4	68.576	MALP(0.494)P(0.494)AAAP(0.018)P(0.993)AGAREP(1)P(1)GSR	17
sp|Q8N8A4|GAH6_HUMAN	10	sp|Q8N8A4|GAH6_HUMAN	10	>sp|Q8N8A4|GAH6_HUMAN HERV-H_22q11.2 provirus ancestral Gag polyprotein OS=Homo sapiens PE=2 SV=3	78.228	MGNLP(0.976)P(0.976)SIP(0.407)P(0.641)SSP(1)LACVLK	10
sp|Q8N8A4|GAH6_HUMAN	13	sp|Q8N8A4|GAH6_HUMAN	13	>sp|Q8N8A4|GAH6_HUMAN HERV-H_22q11.2 provirus ancestral Gag polyprotein OS=Homo sapiens PE=2 SV=3	78.228	MGNLP(0.976)P(0.976)SIP(0.407)P(0.641)SSP(1)LACVLK	13
sp|Q8NEP4|CQ047_HUMAN	379	sp|Q8NEP4|CQ047_HUMAN	379	>sp|Q8NEP4|CQ047_HUMAN Uncharacterized protein C17orf47 OS=Homo sapiens GN=C17orf47 PE=2 SV=3	58.427	QQTQKP(1)P(1)EITYMSQGP(1)TP(1)R	6
sp|Q8NEP4|CQ047_HUMAN	380	sp|Q8NEP4|CQ047_HUMAN	380	>sp|Q8NEP4|CQ047_HUMAN Uncharacterized protein C17orf47 OS=Homo sapiens GN=C17orf47 PE=2 SV=3	58.427	QQTQKP(1)P(1)EITYMSQGP(1)TP(1)R	7
sp|Q8NEP4|CQ047_HUMAN	389	sp|Q8NEP4|CQ047_HUMAN	389	>sp|Q8NEP4|CQ047_HUMAN Uncharacterized protein C17orf47 OS=Homo sapiens GN=C17orf47 PE=2 SV=3	58.427	QQTQKP(1)P(1)EITYMSQGP(1)TP(1)R	16
sp|Q8NEP4|CQ047_HUMAN	391	sp|Q8NEP4|CQ047_HUMAN	391	>sp|Q8NEP4|CQ047_HUMAN Uncharacterized protein C17orf47 OS=Homo sapiens GN=C17orf47 PE=2 SV=3	58.427	QQTQKP(1)P(1)EITYMSQGP(1)TP(1)R	18
sp|Q96DN2|VWCE_HUMAN	298	sp|Q96DN2|VWCE_HUMAN	298	>sp|Q96DN2|VWCE_HUMAN von Willebrand factor C and EGF domain-containing protein OS=Homo sapiens GN=VWCE PE=2 SV=2	66.068	P(0.131)ALSP(0.874)GHSP(0.963)P(0.96)SGAP(0.97)GP(0.051)P(0.051)AGVR	5
sp|Q96DN2|VWCE_HUMAN	302	sp|Q96DN2|VWCE_HUMAN	302	>sp|Q96DN2|VWCE_HUMAN von Willebrand factor C and EGF domain-containing protein OS=Homo sapiens GN=VWCE PE=2 SV=2	66.068	P(0.131)ALSP(0.874)GHSP(0.963)P(0.96)SGAP(0.97)GP(0.051)P(0.051)AGVR	9
sp|Q96DN2|VWCE_HUMAN	303	sp|Q96DN2|VWCE_HUMAN	303	>sp|Q96DN2|VWCE_HUMAN von Willebrand factor C and EGF domain-containing protein OS=Homo sapiens GN=VWCE PE=2 SV=2	66.068	P(0.131)ALSP(0.874)GHSP(0.963)P(0.96)SGAP(0.97)GP(0.051)P(0.051)AGVR	10
sp|Q96DN2|VWCE_HUMAN	307	sp|Q96DN2|VWCE_HUMAN	307	>sp|Q96DN2|VWCE_HUMAN von Willebrand factor C and EGF domain-containing protein OS=Homo sapiens GN=VWCE PE=2 SV=2	66.068	P(0.131)ALSP(0.874)GHSP(0.963)P(0.96)SGAP(0.97)GP(0.051)P(0.051)AGVR	14
sp|Q9H1A4|APC1_HUMAN;tr|H0Y564|H0Y564_HUMAN	528;63	sp|Q9H1A4|APC1_HUMAN	528	>sp|Q9H1A4|APC1_HUMAN Anaphase-promoting complex subunit 1 OS=Homo sapiens GN=ANAPC1 PE=1 SV=1;>tr|H0Y564|H0Y564_HUMAN Anaphase-promoting complex subunit 1 (Fragment) OS=Homo sapiens GN=ANAPC1 PE=4 SV=1	88.706	P(1)STP(1)LDGVSTP(1)KP(1)LSK	1
sp|Q9H1A4|APC1_HUMAN;tr|H0Y564|H0Y564_HUMAN	531;66	sp|Q9H1A4|APC1_HUMAN	531	>sp|Q9H1A4|APC1_HUMAN Anaphase-promoting complex subunit 1 OS=Homo sapiens GN=ANAPC1 PE=1 SV=1;>tr|H0Y564|H0Y564_HUMAN Anaphase-promoting complex subunit 1 (Fragment) OS=Homo sapiens GN=ANAPC1 PE=4 SV=1	88.706	P(1)STP(1)LDGVSTP(1)KP(1)LSK	4
sp|Q9H1A4|APC1_HUMAN;tr|H0Y564|H0Y564_HUMAN	538;73	sp|Q9H1A4|APC1_HUMAN	538	>sp|Q9H1A4|APC1_HUMAN Anaphase-promoting complex subunit 1 OS=Homo sapiens GN=ANAPC1 PE=1 SV=1;>tr|H0Y564|H0Y564_HUMAN Anaphase-promoting complex subunit 1 (Fragment) OS=Homo sapiens GN=ANAPC1 PE=4 SV=1	88.706	P(1)STP(1)LDGVSTP(1)KP(1)LSK	11
sp|Q9H1A4|APC1_HUMAN;tr|H0Y564|H0Y564_HUMAN	540;75	sp|Q9H1A4|APC1_HUMAN	540	>sp|Q9H1A4|APC1_HUMAN Anaphase-promoting complex subunit 1 OS=Homo sapiens GN=ANAPC1 PE=1 SV=1;>tr|H0Y564|H0Y564_HUMAN Anaphase-promoting complex subunit 1 (Fragment) OS=Homo sapiens GN=ANAPC1 PE=4 SV=1	88.706	P(1)STP(1)LDGVSTP(1)KP(1)LSK	13
sp|Q9H8W2|CF155_HUMAN	7	sp|Q9H8W2|CF155_HUMAN	7	>sp|Q9H8W2|CF155_HUMAN Putative uncharacterized protein encoded by LINC00472 OS=Homo sapiens GN=LINC00472 PE=5 SV=2	44.054	P(0.233)GSSP(0.771)RAP(0.995)ECGAP(0.974)ALP(0.755)RP(0.272)QLDR	5
sp|Q9H8W2|CF155_HUMAN	10	sp|Q9H8W2|CF155_HUMAN	10	>sp|Q9H8W2|CF155_HUMAN Putative uncharacterized protein encoded by LINC00472 OS=Homo sapiens GN=LINC00472 PE=5 SV=2	44.054	P(0.233)GSSP(0.771)RAP(0.995)ECGAP(0.974)ALP(0.755)RP(0.272)QLDR	8
sp|Q9H8W2|CF155_HUMAN	15	sp|Q9H8W2|CF155_HUMAN	15	>sp|Q9H8W2|CF155_HUMAN Putative uncharacterized protein encoded by LINC00472 OS=Homo sapiens GN=LINC00472 PE=5 SV=2	44.054	P(0.233)GSSP(0.771)RAP(0.995)ECGAP(0.974)ALP(0.755)RP(0.272)QLDR	13
sp|Q9H8W2|CF155_HUMAN	18	sp|Q9H8W2|CF155_HUMAN	18	>sp|Q9H8W2|CF155_HUMAN Putative uncharacterized protein encoded by LINC00472 OS=Homo sapiens GN=LINC00472 PE=5 SV=2	44.054	P(0.233)GSSP(0.771)RAP(0.995)ECGAP(0.974)ALP(0.755)RP(0.272)QLDR	16
tr|J3KQ90|J3KQ90_HUMAN;tr|E9PGT2|E9PGT2_HUMAN	91;93	tr|J3KQ90|J3KQ90_HUMAN	91	>tr|J3KQ90|J3KQ90_HUMAN Folate receptor gamma OS=Homo sapiens GN=FOLR3 PE=2 SV=1;>tr|E9PGT2|E9PGT2_HUMAN Folate receptor gamma OS=Homo sapiens GN=FOLR3 PE=2 SV=1	46.704	LSP(1)VSSP(1)P(1)SAVP(1)GRR	3
tr|J3KQ90|J3KQ90_HUMAN;tr|E9PGT2|E9PGT2_HUMAN	95;97	tr|J3KQ90|J3KQ90_HUMAN	95	>tr|J3KQ90|J3KQ90_HUMAN Folate receptor gamma OS=Homo sapiens GN=FOLR3 PE=2 SV=1;>tr|E9PGT2|E9PGT2_HUMAN Folate receptor gamma OS=Homo sapiens GN=FOLR3 PE=2 SV=1	46.704	LSP(1)VSSP(1)P(1)SAVP(1)GRR	7
tr|J3KQ90|J3KQ90_HUMAN;tr|E9PGT2|E9PGT2_HUMAN	96;98	tr|J3KQ90|J3KQ90_HUMAN	96	>tr|J3KQ90|J3KQ90_HUMAN Folate receptor gamma OS=Homo sapiens GN=FOLR3 PE=2 SV=1;>tr|E9PGT2|E9PGT2_HUMAN Folate receptor gamma OS=Homo sapiens GN=FOLR3 PE=2 SV=1	46.704	LSP(1)VSSP(1)P(1)SAVP(1)GRR	8
tr|J3KQ90|J3KQ90_HUMAN;tr|E9PGT2|E9PGT2_HUMAN	100;102	tr|J3KQ90|J3KQ90_HUMAN	100	>tr|J3KQ90|J3KQ90_HUMAN Folate receptor gamma OS=Homo sapiens GN=FOLR3 PE=2 SV=1;>tr|E9PGT2|E9PGT2_HUMAN Folate receptor gamma OS=Homo sapiens GN=FOLR3 PE=2 SV=1	46.704	LSP(1)VSSP(1)P(1)SAVP(1)GRR	12
tr|G5E942|G5E942_HUMAN	4	tr|G5E942|G5E942_HUMAN	4	>tr|G5E942|G5E942_HUMAN HCG1643653 OS=Homo sapiens GN=hCG_1643653 PE=4 SV=1	43.592	MP(1)DP(1)P(1)KFLLLLP(1)QGAGR	4
tr|G5E942|G5E942_HUMAN	5	tr|G5E942|G5E942_HUMAN	5	>tr|G5E942|G5E942_HUMAN HCG1643653 OS=Homo sapiens GN=hCG_1643653 PE=4 SV=1	43.592	MP(1)DP(1)P(1)KFLLLLP(1)QGAGR	5
tr|G5E942|G5E942_HUMAN	12	tr|G5E942|G5E942_HUMAN	12	>tr|G5E942|G5E942_HUMAN HCG1643653 OS=Homo sapiens GN=hCG_1643653 PE=4 SV=1	43.592	MP(1)DP(1)P(1)KFLLLLP(1)QGAGR	12
tr|K7ERJ5|K7ERJ5_HUMAN	20	tr|K7ERJ5|K7ERJ5_HUMAN	20	>tr|K7ERJ5|K7ERJ5_HUMAN 116 kDa U5 small nuclear ribonucleoprotein component (Fragment) OS=Homo sapiens GN=EFTUD2 PE=2 SV=1	62.088	WAP(1)LP(1)RSMP(1)TP(1)LK	5
tr|K7ERJ5|K7ERJ5_HUMAN	26	tr|K7ERJ5|K7ERJ5_HUMAN	26	>tr|K7ERJ5|K7ERJ5_HUMAN 116 kDa U5 small nuclear ribonucleoprotein component (Fragment) OS=Homo sapiens GN=EFTUD2 PE=2 SV=1	62.088	WAP(1)LP(1)RSMP(1)TP(1)LK	11
sp|O60927|PP1RB_HUMAN;tr|Q5SRK2|Q5SRK2_HUMAN	116;64	sp|O60927|PP1RB_HUMAN	116	>sp|O60927|PP1RB_HUMAN Protein phosphatase 1 regulatory subunit 11 OS=Homo sapiens GN=PPP1R11 PE=1 SV=1;>tr|Q5SRK2|Q5SRK2_HUMAN PPP1R11 protein OS=Homo sapiens GN=PPP1R11 PE=4 SV=1	40.626	RATLGP(0.385)TP(0.385)TTP(0.384)P(0.294)QP(0.395)P(0.178)DP(0.916)SQP(0.532)P(0.532)P(0.535)GP(0.464)MQH	17
sp|O60927|PP1RB_HUMAN;tr|Q5SRK2|Q5SRK2_HUMAN	119;67	sp|O60927|PP1RB_HUMAN	119	>sp|O60927|PP1RB_HUMAN Protein phosphatase 1 regulatory subunit 11 OS=Homo sapiens GN=PPP1R11 PE=1 SV=1;>tr|Q5SRK2|Q5SRK2_HUMAN PPP1R11 protein OS=Homo sapiens GN=PPP1R11 PE=4 SV=1	40.626	RATLGP(0.385)TP(0.385)TTP(0.384)P(0.294)QP(0.395)P(0.178)DP(0.916)SQP(0.532)P(0.532)P(0.535)GP(0.464)MQH	20
sp|O60927|PP1RB_HUMAN;tr|Q5SRK2|Q5SRK2_HUMAN	120;68	sp|O60927|PP1RB_HUMAN	120	>sp|O60927|PP1RB_HUMAN Protein phosphatase 1 regulatory subunit 11 OS=Homo sapiens GN=PPP1R11 PE=1 SV=1;>tr|Q5SRK2|Q5SRK2_HUMAN PPP1R11 protein OS=Homo sapiens GN=PPP1R11 PE=4 SV=1	40.626	RATLGP(0.385)TP(0.385)TTP(0.384)P(0.294)QP(0.395)P(0.178)DP(0.916)SQP(0.532)P(0.532)P(0.535)GP(0.464)MQH	21
sp|O60927|PP1RB_HUMAN;tr|Q5SRK2|Q5SRK2_HUMAN	121;69	sp|O60927|PP1RB_HUMAN	121	>sp|O60927|PP1RB_HUMAN Protein phosphatase 1 regulatory subunit 11 OS=Homo sapiens GN=PPP1R11 PE=1 SV=1;>tr|Q5SRK2|Q5SRK2_HUMAN PPP1R11 protein OS=Homo sapiens GN=PPP1R11 PE=4 SV=1	40.626	RATLGP(0.385)TP(0.385)TTP(0.384)P(0.294)QP(0.395)P(0.178)DP(0.916)SQP(0.532)P(0.532)P(0.535)GP(0.464)MQH	22
sp|P49023|PAXI_HUMAN;tr|F5GZ78|F5GZ78_HUMAN;tr|H0YIE4|H0YIE4_HUMAN;tr|E7EMK8|E7EMK8_HUMAN	323;321;72;135	sp|P49023|PAXI_HUMAN	323	>sp|P49023|PAXI_HUMAN Paxillin OS=Homo sapiens GN=PXN PE=1 SV=3;>tr|F5GZ78|F5GZ78_HUMAN Paxillin OS=Homo sapiens GN=PXN PE=2 SV=1;>tr|H0YIE4|H0YIE4_HUMAN Paxillin (Fragment) OS=Homo sapiens GN=PXN PE=4 SV=1;>tr|E7EMK8|E7EMK8_HUMAN Paxillin OS=Homo sapiens	50.58	TGSSSP(1)P(1)GGP(1)P(1)KP(1)GSQLDSMLGSLQSDLNK	6
sp|P49023|PAXI_HUMAN;tr|F5GZ78|F5GZ78_HUMAN;tr|H0YIE4|H0YIE4_HUMAN;tr|E7EMK8|E7EMK8_HUMAN	324;322;73;136	sp|P49023|PAXI_HUMAN	324	>sp|P49023|PAXI_HUMAN Paxillin OS=Homo sapiens GN=PXN PE=1 SV=3;>tr|F5GZ78|F5GZ78_HUMAN Paxillin OS=Homo sapiens GN=PXN PE=2 SV=1;>tr|H0YIE4|H0YIE4_HUMAN Paxillin (Fragment) OS=Homo sapiens GN=PXN PE=4 SV=1;>tr|E7EMK8|E7EMK8_HUMAN Paxillin OS=Homo sapiens	50.58	TGSSSP(1)P(1)GGP(1)P(1)KP(1)GSQLDSMLGSLQSDLNK	7
sp|P49023|PAXI_HUMAN;tr|F5GZ78|F5GZ78_HUMAN;tr|H0YIE4|H0YIE4_HUMAN;tr|E7EMK8|E7EMK8_HUMAN	327;325;76;139	sp|P49023|PAXI_HUMAN	327	>sp|P49023|PAXI_HUMAN Paxillin OS=Homo sapiens GN=PXN PE=1 SV=3;>tr|F5GZ78|F5GZ78_HUMAN Paxillin OS=Homo sapiens GN=PXN PE=2 SV=1;>tr|H0YIE4|H0YIE4_HUMAN Paxillin (Fragment) OS=Homo sapiens GN=PXN PE=4 SV=1;>tr|E7EMK8|E7EMK8_HUMAN Paxillin OS=Homo sapiens	50.58	TGSSSP(1)P(1)GGP(1)P(1)KP(1)GSQLDSMLGSLQSDLNK	10
sp|P49023|PAXI_HUMAN;tr|F5GZ78|F5GZ78_HUMAN;tr|H0YIE4|H0YIE4_HUMAN;tr|E7EMK8|E7EMK8_HUMAN	328;326;77;140	sp|P49023|PAXI_HUMAN	328	>sp|P49023|PAXI_HUMAN Paxillin OS=Homo sapiens GN=PXN PE=1 SV=3;>tr|F5GZ78|F5GZ78_HUMAN Paxillin OS=Homo sapiens GN=PXN PE=2 SV=1;>tr|H0YIE4|H0YIE4_HUMAN Paxillin (Fragment) OS=Homo sapiens GN=PXN PE=4 SV=1;>tr|E7EMK8|E7EMK8_HUMAN Paxillin OS=Homo sapiens	50.58	TGSSSP(1)P(1)GGP(1)P(1)KP(1)GSQLDSMLGSLQSDLNK	11
sp|P49023|PAXI_HUMAN;tr|F5GZ78|F5GZ78_HUMAN;tr|H0YIE4|H0YIE4_HUMAN;tr|E7EMK8|E7EMK8_HUMAN	330;328;79;142	sp|P49023|PAXI_HUMAN	330	>sp|P49023|PAXI_HUMAN Paxillin OS=Homo sapiens GN=PXN PE=1 SV=3;>tr|F5GZ78|F5GZ78_HUMAN Paxillin OS=Homo sapiens GN=PXN PE=2 SV=1;>tr|H0YIE4|H0YIE4_HUMAN Paxillin (Fragment) OS=Homo sapiens GN=PXN PE=4 SV=1;>tr|E7EMK8|E7EMK8_HUMAN Paxillin OS=Homo sapiens	50.58	TGSSSP(1)P(1)GGP(1)P(1)KP(1)GSQLDSMLGSLQSDLNK	13
tr|F5H7C1|F5H7C1_HUMAN;sp|Q04118|PRB3_HUMAN	141;141	tr|F5H7C1|F5H7C1_HUMAN	141	>tr|F5H7C1|F5H7C1_HUMAN Basic salivary proline-rich protein 3 OS=Homo sapiens GN=PRB3 PE=2 SV=1;>sp|Q04118|PRB3_HUMAN Basic salivary proline-rich protein 3 OS=Homo sapiens GN=PRB3 PE=1 SV=2	44.238	P(0.87)EGP(0.335)P(0.399)P(0.399)QGGNQSQGP(0.859)P(0.713)P(0.713)HP(0.713)GK	1
tr|F5H7C1|F5H7C1_HUMAN;sp|Q04118|PRB3_HUMAN	155;155	tr|F5H7C1|F5H7C1_HUMAN	155	>tr|F5H7C1|F5H7C1_HUMAN Basic salivary proline-rich protein 3 OS=Homo sapiens GN=PRB3 PE=2 SV=1;>sp|Q04118|PRB3_HUMAN Basic salivary proline-rich protein 3 OS=Homo sapiens GN=PRB3 PE=1 SV=2	44.238	P(0.87)EGP(0.335)P(0.399)P(0.399)QGGNQSQGP(0.859)P(0.713)P(0.713)HP(0.713)GK	15
tr|F5H7C1|F5H7C1_HUMAN;sp|Q04118|PRB3_HUMAN	156;156	tr|F5H7C1|F5H7C1_HUMAN	156	>tr|F5H7C1|F5H7C1_HUMAN Basic salivary proline-rich protein 3 OS=Homo sapiens GN=PRB3 PE=2 SV=1;>sp|Q04118|PRB3_HUMAN Basic salivary proline-rich protein 3 OS=Homo sapiens GN=PRB3 PE=1 SV=2	44.238	P(0.87)EGP(0.335)P(0.399)P(0.399)QGGNQSQGP(0.859)P(0.713)P(0.713)HP(0.713)GK	16
tr|F5H7C1|F5H7C1_HUMAN;sp|Q04118|PRB3_HUMAN	157;157	tr|F5H7C1|F5H7C1_HUMAN	157	>tr|F5H7C1|F5H7C1_HUMAN Basic salivary proline-rich protein 3 OS=Homo sapiens GN=PRB3 PE=2 SV=1;>sp|Q04118|PRB3_HUMAN Basic salivary proline-rich protein 3 OS=Homo sapiens GN=PRB3 PE=1 SV=2	44.238	P(0.87)EGP(0.335)P(0.399)P(0.399)QGGNQSQGP(0.859)P(0.713)P(0.713)HP(0.713)GK	17
tr|F5H7C1|F5H7C1_HUMAN;sp|Q04118|PRB3_HUMAN	159;159	tr|F5H7C1|F5H7C1_HUMAN	159	>tr|F5H7C1|F5H7C1_HUMAN Basic salivary proline-rich protein 3 OS=Homo sapiens GN=PRB3 PE=2 SV=1;>sp|Q04118|PRB3_HUMAN Basic salivary proline-rich protein 3 OS=Homo sapiens GN=PRB3 PE=1 SV=2	44.238	P(0.87)EGP(0.335)P(0.399)P(0.399)QGGNQSQGP(0.859)P(0.713)P(0.713)HP(0.713)GK	19
tr|G5E9C8|G5E9C8_HUMAN;sp|Q07889|SOS1_HUMAN	1133;1148	tr|G5E9C8|G5E9C8_HUMAN	1133	>tr|G5E9C8|G5E9C8_HUMAN Son of sevenless homolog 1 OS=Homo sapiens GN=SOS1 PE=2 SV=1;>sp|Q07889|SOS1_HUMAN Son of sevenless homolog 1 OS=Homo sapiens GN=SOS1 PE=1 SV=1	46.318	GTDEVP(0.966)VP(0.209)P(0.831)P(0.998)VP(0.998)P(0.999)RRR	6
tr|G5E9C8|G5E9C8_HUMAN;sp|Q07889|SOS1_HUMAN	1136;1151	tr|G5E9C8|G5E9C8_HUMAN	1136	>tr|G5E9C8|G5E9C8_HUMAN Son of sevenless homolog 1 OS=Homo sapiens GN=SOS1 PE=2 SV=1;>sp|Q07889|SOS1_HUMAN Son of sevenless homolog 1 OS=Homo sapiens GN=SOS1 PE=1 SV=1	46.318	GTDEVP(0.966)VP(0.209)P(0.831)P(0.998)VP(0.998)P(0.999)RRR	9
tr|G5E9C8|G5E9C8_HUMAN;sp|Q07889|SOS1_HUMAN	1137;1152	tr|G5E9C8|G5E9C8_HUMAN	1137	>tr|G5E9C8|G5E9C8_HUMAN Son of sevenless homolog 1 OS=Homo sapiens GN=SOS1 PE=2 SV=1;>sp|Q07889|SOS1_HUMAN Son of sevenless homolog 1 OS=Homo sapiens GN=SOS1 PE=1 SV=1	46.318	GTDEVP(0.966)VP(0.209)P(0.831)P(0.998)VP(0.998)P(0.999)RRR	10
tr|G5E9C8|G5E9C8_HUMAN;sp|Q07889|SOS1_HUMAN	1139;1154	tr|G5E9C8|G5E9C8_HUMAN	1139	>tr|G5E9C8|G5E9C8_HUMAN Son of sevenless homolog 1 OS=Homo sapiens GN=SOS1 PE=2 SV=1;>sp|Q07889|SOS1_HUMAN Son of sevenless homolog 1 OS=Homo sapiens GN=SOS1 PE=1 SV=1	46.318	GTDEVP(0.966)VP(0.209)P(0.831)P(0.998)VP(0.998)P(0.999)RRR	12
tr|G5E9C8|G5E9C8_HUMAN;sp|Q07889|SOS1_HUMAN	1140;1155	tr|G5E9C8|G5E9C8_HUMAN	1140	>tr|G5E9C8|G5E9C8_HUMAN Son of sevenless homolog 1 OS=Homo sapiens GN=SOS1 PE=2 SV=1;>sp|Q07889|SOS1_HUMAN Son of sevenless homolog 1 OS=Homo sapiens GN=SOS1 PE=1 SV=1	46.318	GTDEVP(0.966)VP(0.209)P(0.831)P(0.998)VP(0.998)P(0.999)RRR	13
sp|Q14980|NUMA1_HUMAN;tr|Q9BTE9|Q9BTE9_HUMAN;tr|H0YFY6|H0YFY6_HUMAN	1742;606;591	sp|Q14980|NUMA1_HUMAN;tr|H0YFY6|H0YFY6_HUMAN	1742;591	>sp|Q14980|NUMA1_HUMAN Nuclear mitotic apparatus protein 1 OS=Homo sapiens GN=NUMA1 PE=1 SV=2;>tr|Q9BTE9|Q9BTE9_HUMAN NUMA1 protein OS=Homo sapiens GN=NUMA1 PE=2 SV=1;>tr|H0YFY6|H0YFY6_HUMAN Nuclear mitotic apparatus protein 1 (Fragment) OS=Homo sapiens GN	41.703	LP(0.784)RTQP(0.389)DGTSVP(0.848)GEP(0.975)ASP(0.917)ISQRLP(0.516)P(0.571)K	2
sp|Q14980|NUMA1_HUMAN;tr|Q9BTE9|Q9BTE9_HUMAN;tr|H0YFY6|H0YFY6_HUMAN	1752;616;601	sp|Q14980|NUMA1_HUMAN;tr|H0YFY6|H0YFY6_HUMAN	1752;601	>sp|Q14980|NUMA1_HUMAN Nuclear mitotic apparatus protein 1 OS=Homo sapiens GN=NUMA1 PE=1 SV=2;>tr|Q9BTE9|Q9BTE9_HUMAN NUMA1 protein OS=Homo sapiens GN=NUMA1 PE=2 SV=1;>tr|H0YFY6|H0YFY6_HUMAN Nuclear mitotic apparatus protein 1 (Fragment) OS=Homo sapiens GN	41.703	LP(0.784)RTQP(0.389)DGTSVP(0.848)GEP(0.975)ASP(0.917)ISQRLP(0.516)P(0.571)K	12
sp|Q14980|NUMA1_HUMAN;tr|Q9BTE9|Q9BTE9_HUMAN;tr|H0YFY6|H0YFY6_HUMAN	1755;619;604	sp|Q14980|NUMA1_HUMAN;tr|H0YFY6|H0YFY6_HUMAN	1755;604	>sp|Q14980|NUMA1_HUMAN Nuclear mitotic apparatus protein 1 OS=Homo sapiens GN=NUMA1 PE=1 SV=2;>tr|Q9BTE9|Q9BTE9_HUMAN NUMA1 protein OS=Homo sapiens GN=NUMA1 PE=2 SV=1;>tr|H0YFY6|H0YFY6_HUMAN Nuclear mitotic apparatus protein 1 (Fragment) OS=Homo sapiens GN	41.703	LP(0.784)RTQP(0.389)DGTSVP(0.848)GEP(0.975)ASP(0.917)ISQRLP(0.516)P(0.571)K	15
sp|Q14980|NUMA1_HUMAN;tr|Q9BTE9|Q9BTE9_HUMAN;tr|H0YFY6|H0YFY6_HUMAN	1758;622;607	sp|Q14980|NUMA1_HUMAN;tr|H0YFY6|H0YFY6_HUMAN	1758;607	>sp|Q14980|NUMA1_HUMAN Nuclear mitotic apparatus protein 1 OS=Homo sapiens GN=NUMA1 PE=1 SV=2;>tr|Q9BTE9|Q9BTE9_HUMAN NUMA1 protein OS=Homo sapiens GN=NUMA1 PE=2 SV=1;>tr|H0YFY6|H0YFY6_HUMAN Nuclear mitotic apparatus protein 1 (Fragment) OS=Homo sapiens GN	41.703	LP(0.784)RTQP(0.389)DGTSVP(0.848)GEP(0.975)ASP(0.917)ISQRLP(0.516)P(0.571)K	18
sp|Q14980|NUMA1_HUMAN;tr|Q9BTE9|Q9BTE9_HUMAN;tr|H0YFY6|H0YFY6_HUMAN	1765;629;614	sp|Q14980|NUMA1_HUMAN;tr|H0YFY6|H0YFY6_HUMAN	1765;614	>sp|Q14980|NUMA1_HUMAN Nuclear mitotic apparatus protein 1 OS=Homo sapiens GN=NUMA1 PE=1 SV=2;>tr|Q9BTE9|Q9BTE9_HUMAN NUMA1 protein OS=Homo sapiens GN=NUMA1 PE=2 SV=1;>tr|H0YFY6|H0YFY6_HUMAN Nuclear mitotic apparatus protein 1 (Fragment) OS=Homo sapiens GN	41.703	LP(0.784)RTQP(0.389)DGTSVP(0.848)GEP(0.975)ASP(0.917)ISQRLP(0.516)P(0.571)K	25
tr|H0Y3A3|H0Y3A3_HUMAN;sp|Q5VWQ8|DAB2P_HUMAN	610;701	tr|H0Y3A3|H0Y3A3_HUMAN	610	>tr|H0Y3A3|H0Y3A3_HUMAN Disabled homolog 2-interacting protein (Fragment) OS=Homo sapiens GN=DAB2IP PE=2 SV=1;>sp|Q5VWQ8|DAB2P_HUMAN Disabled homolog 2-interacting protein OS=Homo sapiens GN=DAB2IP PE=1 SV=2	44.878	LP(1)SP(1)TP(1)ENKDLFFVTRSSGVQP(1)SP(1)AR	2
tr|H0Y3A3|H0Y3A3_HUMAN;sp|Q5VWQ8|DAB2P_HUMAN	612;703	tr|H0Y3A3|H0Y3A3_HUMAN	612	>tr|H0Y3A3|H0Y3A3_HUMAN Disabled homolog 2-interacting protein (Fragment) OS=Homo sapiens GN=DAB2IP PE=2 SV=1;>sp|Q5VWQ8|DAB2P_HUMAN Disabled homolog 2-interacting protein OS=Homo sapiens GN=DAB2IP PE=1 SV=2	44.878	LP(1)SP(1)TP(1)ENKDLFFVTRSSGVQP(1)SP(1)AR	4
tr|H0Y3A3|H0Y3A3_HUMAN;sp|Q5VWQ8|DAB2P_HUMAN	614;705	tr|H0Y3A3|H0Y3A3_HUMAN	614	>tr|H0Y3A3|H0Y3A3_HUMAN Disabled homolog 2-interacting protein (Fragment) OS=Homo sapiens GN=DAB2IP PE=2 SV=1;>sp|Q5VWQ8|DAB2P_HUMAN Disabled homolog 2-interacting protein OS=Homo sapiens GN=DAB2IP PE=1 SV=2	44.878	LP(1)SP(1)TP(1)ENKDLFFVTRSSGVQP(1)SP(1)AR	6
tr|H0Y3A3|H0Y3A3_HUMAN;sp|Q5VWQ8|DAB2P_HUMAN	630;721	tr|H0Y3A3|H0Y3A3_HUMAN	630	>tr|H0Y3A3|H0Y3A3_HUMAN Disabled homolog 2-interacting protein (Fragment) OS=Homo sapiens GN=DAB2IP PE=2 SV=1;>sp|Q5VWQ8|DAB2P_HUMAN Disabled homolog 2-interacting protein OS=Homo sapiens GN=DAB2IP PE=1 SV=2	44.878	LP(1)SP(1)TP(1)ENKDLFFVTRSSGVQP(1)SP(1)AR	22
tr|H0Y3A3|H0Y3A3_HUMAN;sp|Q5VWQ8|DAB2P_HUMAN	632;723	tr|H0Y3A3|H0Y3A3_HUMAN	632	>tr|H0Y3A3|H0Y3A3_HUMAN Disabled homolog 2-interacting protein (Fragment) OS=Homo sapiens GN=DAB2IP PE=2 SV=1;>sp|Q5VWQ8|DAB2P_HUMAN Disabled homolog 2-interacting protein OS=Homo sapiens GN=DAB2IP PE=1 SV=2	44.878	LP(1)SP(1)TP(1)ENKDLFFVTRSSGVQP(1)SP(1)AR	24
sp|Q6P5Q4|LMOD2_HUMAN	426	sp|Q6P5Q4|LMOD2_HUMAN	426	>sp|Q6P5Q4|LMOD2_HUMAN Leiomodin-2 OS=Homo sapiens GN=LMOD2 PE=2 SV=2	53.381	SRP(0.026)LSP(0.013)VATP(0.02)P(0.036)P(0.06)P(0.06)P(0.131)P(0.749)P(0.914)P(0.837)P(0.163)P(0.112)P(0.449)P(0.714)P(0.714)SSQR	15
sp|Q6P5Q4|LMOD2_HUMAN	427	sp|Q6P5Q4|LMOD2_HUMAN	427	>sp|Q6P5Q4|LMOD2_HUMAN Leiomodin-2 OS=Homo sapiens GN=LMOD2 PE=2 SV=2	53.381	SRP(0.026)LSP(0.013)VATP(0.02)P(0.036)P(0.06)P(0.06)P(0.131)P(0.749)P(0.914)P(0.837)P(0.163)P(0.112)P(0.449)P(0.714)P(0.714)SSQR	16
sp|Q6P5Q4|LMOD2_HUMAN	428	sp|Q6P5Q4|LMOD2_HUMAN	428	>sp|Q6P5Q4|LMOD2_HUMAN Leiomodin-2 OS=Homo sapiens GN=LMOD2 PE=2 SV=2	53.381	SRP(0.026)LSP(0.013)VATP(0.02)P(0.036)P(0.06)P(0.06)P(0.131)P(0.749)P(0.914)P(0.837)P(0.163)P(0.112)P(0.449)P(0.714)P(0.714)SSQR	17
sp|Q6P5Q4|LMOD2_HUMAN	432	sp|Q6P5Q4|LMOD2_HUMAN	432	>sp|Q6P5Q4|LMOD2_HUMAN Leiomodin-2 OS=Homo sapiens GN=LMOD2 PE=2 SV=2	53.381	SRP(0.026)LSP(0.013)VATP(0.02)P(0.036)P(0.06)P(0.06)P(0.131)P(0.749)P(0.914)P(0.837)P(0.163)P(0.112)P(0.449)P(0.714)P(0.714)SSQR	21
sp|Q6P5Q4|LMOD2_HUMAN	433	sp|Q6P5Q4|LMOD2_HUMAN	433	>sp|Q6P5Q4|LMOD2_HUMAN Leiomodin-2 OS=Homo sapiens GN=LMOD2 PE=2 SV=2	53.381	SRP(0.026)LSP(0.013)VATP(0.02)P(0.036)P(0.06)P(0.06)P(0.131)P(0.749)P(0.914)P(0.837)P(0.163)P(0.112)P(0.449)P(0.714)P(0.714)SSQR	22
sp|Q6UXX5|ITIH6_HUMAN	877	sp|Q6UXX5|ITIH6_HUMAN	877	>sp|Q6UXX5|ITIH6_HUMAN Inter-alpha-trypsin inhibitor heavy chain H6 OS=Homo sapiens GN=ITIH6 PE=2 SV=1	52.19	P(0.118)ETP(0.944)NP(0.937)HMP(0.959)QTP(0.135)LP(0.888)P(0.899)RP(0.108)DRP(0.011)R	4
sp|Q6UXX5|ITIH6_HUMAN	879	sp|Q6UXX5|ITIH6_HUMAN	879	>sp|Q6UXX5|ITIH6_HUMAN Inter-alpha-trypsin inhibitor heavy chain H6 OS=Homo sapiens GN=ITIH6 PE=2 SV=1	52.19	P(0.118)ETP(0.944)NP(0.937)HMP(0.959)QTP(0.135)LP(0.888)P(0.899)RP(0.108)DRP(0.011)R	6
sp|Q6UXX5|ITIH6_HUMAN	887	sp|Q6UXX5|ITIH6_HUMAN	887	>sp|Q6UXX5|ITIH6_HUMAN Inter-alpha-trypsin inhibitor heavy chain H6 OS=Homo sapiens GN=ITIH6 PE=2 SV=1	52.19	P(0.118)ETP(0.944)NP(0.937)HMP(0.959)QTP(0.135)LP(0.888)P(0.899)RP(0.108)DRP(0.011)R	14
sp|Q6UXX5|ITIH6_HUMAN	888	sp|Q6UXX5|ITIH6_HUMAN	888	>sp|Q6UXX5|ITIH6_HUMAN Inter-alpha-trypsin inhibitor heavy chain H6 OS=Homo sapiens GN=ITIH6 PE=2 SV=1	52.19	P(0.118)ETP(0.944)NP(0.937)HMP(0.959)QTP(0.135)LP(0.888)P(0.899)RP(0.108)DRP(0.011)R	15
sp|Q7L0R7|RNF44_HUMAN	54	sp|Q7L0R7|RNF44_HUMAN	54	>sp|Q7L0R7|RNF44_HUMAN RING finger protein 44 OS=Homo sapiens GN=RNF44 PE=2 SV=1	54.964	LP(1)SQQP(1)P(0.999)SRP(0.999)P(0.999)HLP(0.003)VEERR	2
sp|Q7L0R7|RNF44_HUMAN	58	sp|Q7L0R7|RNF44_HUMAN	58	>sp|Q7L0R7|RNF44_HUMAN RING finger protein 44 OS=Homo sapiens GN=RNF44 PE=2 SV=1	54.964	LP(1)SQQP(1)P(0.999)SRP(0.999)P(0.999)HLP(0.003)VEERR	6
sp|Q7L0R7|RNF44_HUMAN	59	sp|Q7L0R7|RNF44_HUMAN	59	>sp|Q7L0R7|RNF44_HUMAN RING finger protein 44 OS=Homo sapiens GN=RNF44 PE=2 SV=1	54.964	LP(1)SQQP(1)P(0.999)SRP(0.999)P(0.999)HLP(0.003)VEERR	7
sp|Q7L0R7|RNF44_HUMAN	62	sp|Q7L0R7|RNF44_HUMAN	62	>sp|Q7L0R7|RNF44_HUMAN RING finger protein 44 OS=Homo sapiens GN=RNF44 PE=2 SV=1	54.964	LP(1)SQQP(1)P(0.999)SRP(0.999)P(0.999)HLP(0.003)VEERR	10
sp|Q7L0R7|RNF44_HUMAN	63	sp|Q7L0R7|RNF44_HUMAN	63	>sp|Q7L0R7|RNF44_HUMAN RING finger protein 44 OS=Homo sapiens GN=RNF44 PE=2 SV=1	54.964	LP(1)SQQP(1)P(0.999)SRP(0.999)P(0.999)HLP(0.003)VEERR	11
sp|Q8IYB3|SRRM1_HUMAN;tr|A9Z1X7|A9Z1X7_HUMAN;tr|E9PCT1|E9PCT1_HUMAN;tr|M0R088|M0R088_HUMAN	688;697;700;661	sp|Q8IYB3|SRRM1_HUMAN	688	>sp|Q8IYB3|SRRM1_HUMAN Serine/arginine repetitive matrix protein 1 OS=Homo sapiens GN=SRRM1 PE=1 SV=2;>tr|A9Z1X7|A9Z1X7_HUMAN Serine/arginine repetitive matrix protein 1 OS=Homo sapiens GN=SRRM1 PE=2 SV=1;>tr|E9PCT1|E9PCT1_HUMAN Serine/arginine repetitive	48.214	P(1)RAP(1)QTSSSP(1)P(1)P(1)VRR	1
sp|Q8IYB3|SRRM1_HUMAN;tr|A9Z1X7|A9Z1X7_HUMAN;tr|E9PCT1|E9PCT1_HUMAN;tr|M0R088|M0R088_HUMAN	691;700;703;664	sp|Q8IYB3|SRRM1_HUMAN	691	>sp|Q8IYB3|SRRM1_HUMAN Serine/arginine repetitive matrix protein 1 OS=Homo sapiens GN=SRRM1 PE=1 SV=2;>tr|A9Z1X7|A9Z1X7_HUMAN Serine/arginine repetitive matrix protein 1 OS=Homo sapiens GN=SRRM1 PE=2 SV=1;>tr|E9PCT1|E9PCT1_HUMAN Serine/arginine repetitive	48.214	P(1)RAP(1)QTSSSP(1)P(1)P(1)VRR	4
sp|Q8IYB3|SRRM1_HUMAN;tr|A9Z1X7|A9Z1X7_HUMAN;tr|E9PCT1|E9PCT1_HUMAN;tr|M0R088|M0R088_HUMAN	697;706;709;670	sp|Q8IYB3|SRRM1_HUMAN	697	>sp|Q8IYB3|SRRM1_HUMAN Serine/arginine repetitive matrix protein 1 OS=Homo sapiens GN=SRRM1 PE=1 SV=2;>tr|A9Z1X7|A9Z1X7_HUMAN Serine/arginine repetitive matrix protein 1 OS=Homo sapiens GN=SRRM1 PE=2 SV=1;>tr|E9PCT1|E9PCT1_HUMAN Serine/arginine repetitive	48.214	P(1)RAP(1)QTSSSP(1)P(1)P(1)VRR	10
sp|Q8IYB3|SRRM1_HUMAN;tr|A9Z1X7|A9Z1X7_HUMAN;tr|E9PCT1|E9PCT1_HUMAN;tr|M0R088|M0R088_HUMAN	698;707;710;671	sp|Q8IYB3|SRRM1_HUMAN	698	>sp|Q8IYB3|SRRM1_HUMAN Serine/arginine repetitive matrix protein 1 OS=Homo sapiens GN=SRRM1 PE=1 SV=2;>tr|A9Z1X7|A9Z1X7_HUMAN Serine/arginine repetitive matrix protein 1 OS=Homo sapiens GN=SRRM1 PE=2 SV=1;>tr|E9PCT1|E9PCT1_HUMAN Serine/arginine repetitive	48.214	P(1)RAP(1)QTSSSP(1)P(1)P(1)VRR	11
sp|Q8IYB3|SRRM1_HUMAN;tr|A9Z1X7|A9Z1X7_HUMAN;tr|E9PCT1|E9PCT1_HUMAN;tr|M0R088|M0R088_HUMAN	699;708;711;672	sp|Q8IYB3|SRRM1_HUMAN	699	>sp|Q8IYB3|SRRM1_HUMAN Serine/arginine repetitive matrix protein 1 OS=Homo sapiens GN=SRRM1 PE=1 SV=2;>tr|A9Z1X7|A9Z1X7_HUMAN Serine/arginine repetitive matrix protein 1 OS=Homo sapiens GN=SRRM1 PE=2 SV=1;>tr|E9PCT1|E9PCT1_HUMAN Serine/arginine repetitive	48.214	P(1)RAP(1)QTSSSP(1)P(1)P(1)VRR	12
sp|Q8NAX2|CA172_HUMAN	2	sp|Q8NAX2|CA172_HUMAN	2	>sp|Q8NAX2|CA172_HUMAN Uncharacterized protein C1orf172 OS=Homo sapiens GN=C1orf172 PE=2 SV=2	43.03	P(1)RP(1)GHP(1)RP(1)ASGP(0.994)P(0.007)R	1
sp|Q8NAX2|CA172_HUMAN	4	sp|Q8NAX2|CA172_HUMAN	4	>sp|Q8NAX2|CA172_HUMAN Uncharacterized protein C1orf172 OS=Homo sapiens GN=C1orf172 PE=2 SV=2	43.03	P(1)RP(1)GHP(1)RP(1)ASGP(0.994)P(0.007)R	3
sp|Q8NAX2|CA172_HUMAN	7	sp|Q8NAX2|CA172_HUMAN	7	>sp|Q8NAX2|CA172_HUMAN Uncharacterized protein C1orf172 OS=Homo sapiens GN=C1orf172 PE=2 SV=2	43.03	P(1)RP(1)GHP(1)RP(1)ASGP(0.994)P(0.007)R	6
sp|Q8NAX2|CA172_HUMAN	9	sp|Q8NAX2|CA172_HUMAN	9	>sp|Q8NAX2|CA172_HUMAN Uncharacterized protein C1orf172 OS=Homo sapiens GN=C1orf172 PE=2 SV=2	43.03	P(1)RP(1)GHP(1)RP(1)ASGP(0.994)P(0.007)R	8
sp|Q8NAX2|CA172_HUMAN	13	sp|Q8NAX2|CA172_HUMAN	13	>sp|Q8NAX2|CA172_HUMAN Uncharacterized protein C1orf172 OS=Homo sapiens GN=C1orf172 PE=2 SV=2	43.03	P(1)RP(1)GHP(1)RP(1)ASGP(0.994)P(0.007)R	12
sp|Q8TAZ6|CKLF2_HUMAN	229	sp|Q8TAZ6|CKLF2_HUMAN	229	>sp|Q8TAZ6|CKLF2_HUMAN CKLF-like MARVEL transmembrane domain-containing protein 2 OS=Homo sapiens GN=CMTM2 PE=2 SV=1	55.782	GP(0.999)EP(0.797)AKP(0.095)P(0.095)EP(0.029)GKP(0.995)P(0.995)GP(0.995)AK	2
sp|Q8TAZ6|CKLF2_HUMAN	231	sp|Q8TAZ6|CKLF2_HUMAN	231	>sp|Q8TAZ6|CKLF2_HUMAN CKLF-like MARVEL transmembrane domain-containing protein 2 OS=Homo sapiens GN=CMTM2 PE=2 SV=1	55.782	GP(0.999)EP(0.797)AKP(0.095)P(0.095)EP(0.029)GKP(0.995)P(0.995)GP(0.995)AK	4
sp|Q8TAZ6|CKLF2_HUMAN	240	sp|Q8TAZ6|CKLF2_HUMAN	240	>sp|Q8TAZ6|CKLF2_HUMAN CKLF-like MARVEL transmembrane domain-containing protein 2 OS=Homo sapiens GN=CMTM2 PE=2 SV=1	55.782	GP(0.999)EP(0.797)AKP(0.095)P(0.095)EP(0.029)GKP(0.995)P(0.995)GP(0.995)AK	13
sp|Q8TAZ6|CKLF2_HUMAN	241	sp|Q8TAZ6|CKLF2_HUMAN	241	>sp|Q8TAZ6|CKLF2_HUMAN CKLF-like MARVEL transmembrane domain-containing protein 2 OS=Homo sapiens GN=CMTM2 PE=2 SV=1	55.782	GP(0.999)EP(0.797)AKP(0.095)P(0.095)EP(0.029)GKP(0.995)P(0.995)GP(0.995)AK	14
sp|Q8TAZ6|CKLF2_HUMAN	243	sp|Q8TAZ6|CKLF2_HUMAN	243	>sp|Q8TAZ6|CKLF2_HUMAN CKLF-like MARVEL transmembrane domain-containing protein 2 OS=Homo sapiens GN=CMTM2 PE=2 SV=1	55.782	GP(0.999)EP(0.797)AKP(0.095)P(0.095)EP(0.029)GKP(0.995)P(0.995)GP(0.995)AK	16
sp|Q8WXE1|ATRIP_HUMAN	20	sp|Q8WXE1|ATRIP_HUMAN	20	>sp|Q8WXE1|ATRIP_HUMAN ATR-interacting protein OS=Homo sapiens GN=ATRIP PE=1 SV=1	47.712	P(0.999)GP(0.999)P(0.999)P(0.999)GTGHP(0.992)P(0.01)SKR	1
sp|Q8WXE1|ATRIP_HUMAN	22	sp|Q8WXE1|ATRIP_HUMAN	22	>sp|Q8WXE1|ATRIP_HUMAN ATR-interacting protein OS=Homo sapiens GN=ATRIP PE=1 SV=1	47.712	P(0.999)GP(0.999)P(0.999)P(0.999)GTGHP(0.992)P(0.01)SKR	3
sp|Q8WXE1|ATRIP_HUMAN	23	sp|Q8WXE1|ATRIP_HUMAN	23	>sp|Q8WXE1|ATRIP_HUMAN ATR-interacting protein OS=Homo sapiens GN=ATRIP PE=1 SV=1	47.712	P(0.999)GP(0.999)P(0.999)P(0.999)GTGHP(0.992)P(0.01)SKR	4
sp|Q8WXE1|ATRIP_HUMAN	24	sp|Q8WXE1|ATRIP_HUMAN	24	>sp|Q8WXE1|ATRIP_HUMAN ATR-interacting protein OS=Homo sapiens GN=ATRIP PE=1 SV=1	47.712	P(0.999)GP(0.999)P(0.999)P(0.999)GTGHP(0.992)P(0.01)SKR	5
sp|Q8WXE1|ATRIP_HUMAN	29	sp|Q8WXE1|ATRIP_HUMAN	29	>sp|Q8WXE1|ATRIP_HUMAN ATR-interacting protein OS=Homo sapiens GN=ATRIP PE=1 SV=1	47.712	P(0.999)GP(0.999)P(0.999)P(0.999)GTGHP(0.992)P(0.01)SKR	10
sp|Q96ER3|SAAL1_HUMAN;tr|E9PL53|E9PL53_HUMAN;tr|E9PMD2|E9PMD2_HUMAN;tr|J3KND1|J3KND1_HUMAN;tr|E9PRZ1|E9PRZ1_HUMAN	7;7;7;7;7	sp|Q96ER3|SAAL1_HUMAN	7	>sp|Q96ER3|SAAL1_HUMAN Protein SAAL1 OS=Homo sapiens GN=SAAL1 PE=1 SV=2;>tr|E9PL53|E9PL53_HUMAN Protein SAAL1 (Fragment) OS=Homo sapiens GN=SAAL1 PE=2 SV=1;>tr|E9PMD2|E9PMD2_HUMAN Protein SAAL1 OS=Homo sapiens GN=SAAL1 PE=2 SV=1;>tr|J3KND1|J3KND1_HUMAN Pro	45.433	MDRNP(1)SP(1)P(1)P(1)P(1)GR	7
sp|Q96ER3|SAAL1_HUMAN;tr|E9PL53|E9PL53_HUMAN;tr|E9PMD2|E9PMD2_HUMAN;tr|J3KND1|J3KND1_HUMAN;tr|E9PRZ1|E9PRZ1_HUMAN	8;8;8;8;8	sp|Q96ER3|SAAL1_HUMAN	8	>sp|Q96ER3|SAAL1_HUMAN Protein SAAL1 OS=Homo sapiens GN=SAAL1 PE=1 SV=2;>tr|E9PL53|E9PL53_HUMAN Protein SAAL1 (Fragment) OS=Homo sapiens GN=SAAL1 PE=2 SV=1;>tr|E9PMD2|E9PMD2_HUMAN Protein SAAL1 OS=Homo sapiens GN=SAAL1 PE=2 SV=1;>tr|J3KND1|J3KND1_HUMAN Pro	45.433	MDRNP(1)SP(1)P(1)P(1)P(1)GR	8
sp|Q96ER3|SAAL1_HUMAN;tr|E9PL53|E9PL53_HUMAN;tr|E9PMD2|E9PMD2_HUMAN;tr|J3KND1|J3KND1_HUMAN;tr|E9PRZ1|E9PRZ1_HUMAN	9;9;9;9;9	sp|Q96ER3|SAAL1_HUMAN	9	>sp|Q96ER3|SAAL1_HUMAN Protein SAAL1 OS=Homo sapiens GN=SAAL1 PE=1 SV=2;>tr|E9PL53|E9PL53_HUMAN Protein SAAL1 (Fragment) OS=Homo sapiens GN=SAAL1 PE=2 SV=1;>tr|E9PMD2|E9PMD2_HUMAN Protein SAAL1 OS=Homo sapiens GN=SAAL1 PE=2 SV=1;>tr|J3KND1|J3KND1_HUMAN Pro	45.433	MDRNP(1)SP(1)P(1)P(1)P(1)GR	9
sp|Q96ER3|SAAL1_HUMAN;tr|E9PL53|E9PL53_HUMAN;tr|E9PMD2|E9PMD2_HUMAN;tr|J3KND1|J3KND1_HUMAN;tr|E9PRZ1|E9PRZ1_HUMAN	10;10;10;10;10	sp|Q96ER3|SAAL1_HUMAN	10	>sp|Q96ER3|SAAL1_HUMAN Protein SAAL1 OS=Homo sapiens GN=SAAL1 PE=1 SV=2;>tr|E9PL53|E9PL53_HUMAN Protein SAAL1 (Fragment) OS=Homo sapiens GN=SAAL1 PE=2 SV=1;>tr|E9PMD2|E9PMD2_HUMAN Protein SAAL1 OS=Homo sapiens GN=SAAL1 PE=2 SV=1;>tr|J3KND1|J3KND1_HUMAN Pro	45.433	MDRNP(1)SP(1)P(1)P(1)P(1)GR	10
sp|Q96Q04|LMTK3_HUMAN	1018	sp|Q96Q04|LMTK3_HUMAN	1018	>sp|Q96Q04|LMTK3_HUMAN Serine/threonine-protein kinase LMTK3 OS=Homo sapiens GN=LMTK3 PE=2 SV=2	69.314	P(1)P(1)ETGP(1)WRAP(1)GP(1)WEK	1
sp|Q96Q04|LMTK3_HUMAN	1019	sp|Q96Q04|LMTK3_HUMAN	1019	>sp|Q96Q04|LMTK3_HUMAN Serine/threonine-protein kinase LMTK3 OS=Homo sapiens GN=LMTK3 PE=2 SV=2	69.314	P(1)P(1)ETGP(1)WRAP(1)GP(1)WEK	2
tr|D6REZ4|D6REZ4_HUMAN;sp|Q9C093|SPEF2_HUMAN	905;910	tr|D6REZ4|D6REZ4_HUMAN	905	>tr|D6REZ4|D6REZ4_HUMAN Sperm flagellar protein 2 OS=Homo sapiens GN=SPEF2 PE=2 SV=1;>sp|Q9C093|SPEF2_HUMAN Sperm flagellar protein 2 OS=Homo sapiens GN=SPEF2 PE=1 SV=2	46.971	KAAASLAELP(0.672)LP(0.245)TP(0.427)P(0.859)P(0.859)AP(0.737)P(0.223)P(0.757)EP(0.221)EK	10
tr|D6REZ4|D6REZ4_HUMAN;sp|Q9C093|SPEF2_HUMAN	910;915	tr|D6REZ4|D6REZ4_HUMAN	910	>tr|D6REZ4|D6REZ4_HUMAN Sperm flagellar protein 2 OS=Homo sapiens GN=SPEF2 PE=2 SV=1;>sp|Q9C093|SPEF2_HUMAN Sperm flagellar protein 2 OS=Homo sapiens GN=SPEF2 PE=1 SV=2	46.971	KAAASLAELP(0.672)LP(0.245)TP(0.427)P(0.859)P(0.859)AP(0.737)P(0.223)P(0.757)EP(0.221)EK	15
tr|D6REZ4|D6REZ4_HUMAN;sp|Q9C093|SPEF2_HUMAN	911;916	tr|D6REZ4|D6REZ4_HUMAN	911	>tr|D6REZ4|D6REZ4_HUMAN Sperm flagellar protein 2 OS=Homo sapiens GN=SPEF2 PE=2 SV=1;>sp|Q9C093|SPEF2_HUMAN Sperm flagellar protein 2 OS=Homo sapiens GN=SPEF2 PE=1 SV=2	46.971	KAAASLAELP(0.672)LP(0.245)TP(0.427)P(0.859)P(0.859)AP(0.737)P(0.223)P(0.757)EP(0.221)EK	16
tr|D6REZ4|D6REZ4_HUMAN;sp|Q9C093|SPEF2_HUMAN	913;918	tr|D6REZ4|D6REZ4_HUMAN	913	>tr|D6REZ4|D6REZ4_HUMAN Sperm flagellar protein 2 OS=Homo sapiens GN=SPEF2 PE=2 SV=1;>sp|Q9C093|SPEF2_HUMAN Sperm flagellar protein 2 OS=Homo sapiens GN=SPEF2 PE=1 SV=2	46.971	KAAASLAELP(0.672)LP(0.245)TP(0.427)P(0.859)P(0.859)AP(0.737)P(0.223)P(0.757)EP(0.221)EK	18
tr|D6REZ4|D6REZ4_HUMAN;sp|Q9C093|SPEF2_HUMAN	915;920	tr|D6REZ4|D6REZ4_HUMAN	915	>tr|D6REZ4|D6REZ4_HUMAN Sperm flagellar protein 2 OS=Homo sapiens GN=SPEF2 PE=2 SV=1;>sp|Q9C093|SPEF2_HUMAN Sperm flagellar protein 2 OS=Homo sapiens GN=SPEF2 PE=1 SV=2	46.971	KAAASLAELP(0.672)LP(0.245)TP(0.427)P(0.859)P(0.859)AP(0.737)P(0.223)P(0.757)EP(0.221)EK	20
sp|Q9H2S5|RNF39_HUMAN	352	sp|Q9H2S5|RNF39_HUMAN	352	>sp|Q9H2S5|RNF39_HUMAN RING finger protein 39 OS=Homo sapiens GN=RNF39 PE=1 SV=2	64.275	LWALTAP(1)EP(1)TLLGGVEP(1)P(1)P(1)R	9
sp|Q9H2S5|RNF39_HUMAN	360	sp|Q9H2S5|RNF39_HUMAN	360	>sp|Q9H2S5|RNF39_HUMAN RING finger protein 39 OS=Homo sapiens GN=RNF39 PE=1 SV=2	64.275	LWALTAP(1)EP(1)TLLGGVEP(1)P(1)P(1)R	17
sp|Q9H2S5|RNF39_HUMAN	361	sp|Q9H2S5|RNF39_HUMAN	361	>sp|Q9H2S5|RNF39_HUMAN RING finger protein 39 OS=Homo sapiens GN=RNF39 PE=1 SV=2	64.275	LWALTAP(1)EP(1)TLLGGVEP(1)P(1)P(1)R	18
sp|Q9H2S5|RNF39_HUMAN	362	sp|Q9H2S5|RNF39_HUMAN	362	>sp|Q9H2S5|RNF39_HUMAN RING finger protein 39 OS=Homo sapiens GN=RNF39 PE=1 SV=2	64.275	LWALTAP(1)EP(1)TLLGGVEP(1)P(1)P(1)R	19
sp|Q9H987|SYP2L_HUMAN	714	sp|Q9H987|SYP2L_HUMAN	714	>sp|Q9H987|SYP2L_HUMAN Synaptopodin 2-like protein OS=Homo sapiens GN=SYNPO2L PE=2 SV=3	47.113	TP(0.905)P(0.144)P(0.221)MTP(0.724)KTP(0.455)P(0.455)P(0.116)VAP(0.581)KP(0.699)P(0.699)SR	2
sp|Q9H987|SYP2L_HUMAN	729	sp|Q9H987|SYP2L_HUMAN	729	>sp|Q9H987|SYP2L_HUMAN Synaptopodin 2-like protein OS=Homo sapiens GN=SYNPO2L PE=2 SV=3	47.113	TP(0.905)P(0.144)P(0.221)MTP(0.724)KTP(0.455)P(0.455)P(0.116)VAP(0.581)KP(0.699)P(0.699)SR	17
sp|Q9H987|SYP2L_HUMAN	730	sp|Q9H987|SYP2L_HUMAN	730	>sp|Q9H987|SYP2L_HUMAN Synaptopodin 2-like protein OS=Homo sapiens GN=SYNPO2L PE=2 SV=3	47.113	TP(0.905)P(0.144)P(0.221)MTP(0.724)KTP(0.455)P(0.455)P(0.116)VAP(0.581)KP(0.699)P(0.699)SR	18
tr|E5RHA8|E5RHA8_HUMAN	100	tr|E5RHA8|E5RHA8_HUMAN	100	>tr|E5RHA8|E5RHA8_HUMAN Pre-mRNA-splicing factor RBM22 (Fragment) OS=Homo sapiens GN=RBM22 PE=2 SV=1	46.558	VP(0.921)AVP(0.2)SSP(0.484)P(0.487)SLP(0.674)AP(0.346)SP(0.942)P(0.947)QVSLRCQGLRR	2
tr|E5RHA8|E5RHA8_HUMAN	110	tr|E5RHA8|E5RHA8_HUMAN	110	>tr|E5RHA8|E5RHA8_HUMAN Pre-mRNA-splicing factor RBM22 (Fragment) OS=Homo sapiens GN=RBM22 PE=2 SV=1	46.558	VP(0.921)AVP(0.2)SSP(0.484)P(0.487)SLP(0.674)AP(0.346)SP(0.942)P(0.947)QVSLRCQGLRR	12
tr|E5RHA8|E5RHA8_HUMAN	114	tr|E5RHA8|E5RHA8_HUMAN	114	>tr|E5RHA8|E5RHA8_HUMAN Pre-mRNA-splicing factor RBM22 (Fragment) OS=Homo sapiens GN=RBM22 PE=2 SV=1	46.558	VP(0.921)AVP(0.2)SSP(0.484)P(0.487)SLP(0.674)AP(0.346)SP(0.942)P(0.947)QVSLRCQGLRR	16
tr|E5RHA8|E5RHA8_HUMAN	115	tr|E5RHA8|E5RHA8_HUMAN	115	>tr|E5RHA8|E5RHA8_HUMAN Pre-mRNA-splicing factor RBM22 (Fragment) OS=Homo sapiens GN=RBM22 PE=2 SV=1	46.558	VP(0.921)AVP(0.2)SSP(0.484)P(0.487)SLP(0.674)AP(0.346)SP(0.942)P(0.947)QVSLRCQGLRR	17
tr|F5GZA1|F5GZA1_HUMAN;tr|F2Z3L0|F2Z3L0_HUMAN	451;466	tr|F5GZA1|F5GZA1_HUMAN	451	>tr|F5GZA1|F5GZA1_HUMAN SH3 and multiple ankyrin repeat domains protein 3 OS=Homo sapiens GN=SHANK3 PE=2 SV=1;>tr|F2Z3L0|F2Z3L0_HUMAN SH3 and multiple ankyrin repeat domains protein 3 OS=Homo sapiens GN=SHANK3 PE=2 SV=1	56.514	ARFP(0.781)AP(0.31)P(0.31)AP(0.753)P(0.924)AP(0.923)P(0.957)P(0.042)RGP(0.001)K	4
tr|F5GZA1|F5GZA1_HUMAN;tr|F2Z3L0|F2Z3L0_HUMAN	456;471	tr|F5GZA1|F5GZA1_HUMAN	456	>tr|F5GZA1|F5GZA1_HUMAN SH3 and multiple ankyrin repeat domains protein 3 OS=Homo sapiens GN=SHANK3 PE=2 SV=1;>tr|F2Z3L0|F2Z3L0_HUMAN SH3 and multiple ankyrin repeat domains protein 3 OS=Homo sapiens GN=SHANK3 PE=2 SV=1	56.514	ARFP(0.781)AP(0.31)P(0.31)AP(0.753)P(0.924)AP(0.923)P(0.957)P(0.042)RGP(0.001)K	9
tr|F5GZA1|F5GZA1_HUMAN;tr|F2Z3L0|F2Z3L0_HUMAN	457;472	tr|F5GZA1|F5GZA1_HUMAN	457	>tr|F5GZA1|F5GZA1_HUMAN SH3 and multiple ankyrin repeat domains protein 3 OS=Homo sapiens GN=SHANK3 PE=2 SV=1;>tr|F2Z3L0|F2Z3L0_HUMAN SH3 and multiple ankyrin repeat domains protein 3 OS=Homo sapiens GN=SHANK3 PE=2 SV=1	56.514	ARFP(0.781)AP(0.31)P(0.31)AP(0.753)P(0.924)AP(0.923)P(0.957)P(0.042)RGP(0.001)K	10
tr|F5GZA1|F5GZA1_HUMAN;tr|F2Z3L0|F2Z3L0_HUMAN	459;474	tr|F5GZA1|F5GZA1_HUMAN	459	>tr|F5GZA1|F5GZA1_HUMAN SH3 and multiple ankyrin repeat domains protein 3 OS=Homo sapiens GN=SHANK3 PE=2 SV=1;>tr|F2Z3L0|F2Z3L0_HUMAN SH3 and multiple ankyrin repeat domains protein 3 OS=Homo sapiens GN=SHANK3 PE=2 SV=1	56.514	ARFP(0.781)AP(0.31)P(0.31)AP(0.753)P(0.924)AP(0.923)P(0.957)P(0.042)RGP(0.001)K	12
tr|F5GZA1|F5GZA1_HUMAN;tr|F2Z3L0|F2Z3L0_HUMAN	460;475	tr|F5GZA1|F5GZA1_HUMAN	460	>tr|F5GZA1|F5GZA1_HUMAN SH3 and multiple ankyrin repeat domains protein 3 OS=Homo sapiens GN=SHANK3 PE=2 SV=1;>tr|F2Z3L0|F2Z3L0_HUMAN SH3 and multiple ankyrin repeat domains protein 3 OS=Homo sapiens GN=SHANK3 PE=2 SV=1	56.514	ARFP(0.781)AP(0.31)P(0.31)AP(0.753)P(0.924)AP(0.923)P(0.957)P(0.042)RGP(0.001)K	13
tr|H7BYE4|H7BYE4_HUMAN	97	tr|H7BYE4|H7BYE4_HUMAN	97	>tr|H7BYE4|H7BYE4_HUMAN Male-specific lethal 3 homolog (Fragment) OS=Homo sapiens GN=MSL3 PE=2 SV=1	43.476	ESATSTNSP(0.006)QRVSRP(0.998)P(0.998)VNQP(0.999)P(0.998)P(1)K	15
tr|H7BYE4|H7BYE4_HUMAN	98	tr|H7BYE4|H7BYE4_HUMAN	98	>tr|H7BYE4|H7BYE4_HUMAN Male-specific lethal 3 homolog (Fragment) OS=Homo sapiens GN=MSL3 PE=2 SV=1	43.476	ESATSTNSP(0.006)QRVSRP(0.998)P(0.998)VNQP(0.999)P(0.998)P(1)K	16
tr|H7BYE4|H7BYE4_HUMAN	102	tr|H7BYE4|H7BYE4_HUMAN	102	>tr|H7BYE4|H7BYE4_HUMAN Male-specific lethal 3 homolog (Fragment) OS=Homo sapiens GN=MSL3 PE=2 SV=1	43.476	ESATSTNSP(0.006)QRVSRP(0.998)P(0.998)VNQP(0.999)P(0.998)P(1)K	20
tr|H7BYE4|H7BYE4_HUMAN	103	tr|H7BYE4|H7BYE4_HUMAN	103	>tr|H7BYE4|H7BYE4_HUMAN Male-specific lethal 3 homolog (Fragment) OS=Homo sapiens GN=MSL3 PE=2 SV=1	43.476	ESATSTNSP(0.006)QRVSRP(0.998)P(0.998)VNQP(0.999)P(0.998)P(1)K	21
tr|H7BYE4|H7BYE4_HUMAN	104	tr|H7BYE4|H7BYE4_HUMAN	104	>tr|H7BYE4|H7BYE4_HUMAN Male-specific lethal 3 homolog (Fragment) OS=Homo sapiens GN=MSL3 PE=2 SV=1	43.476	ESATSTNSP(0.006)QRVSRP(0.998)P(0.998)VNQP(0.999)P(0.998)P(1)K	22
sp|A7XYQ1|SOBP_HUMAN	740	sp|A7XYQ1|SOBP_HUMAN	740	>sp|A7XYQ1|SOBP_HUMAN Sine oculis-binding protein homolog OS=Homo sapiens GN=SOBP PE=1 SV=2	47.223	SAEP(0.884)P(0.884)P(0.583)EQP(0.519)P(0.519)P(0.78)P(0.78)P(0.051)P(0.389)P(0.39)AP(0.103)P(0.119)K	4
sp|A7XYQ1|SOBP_HUMAN	741	sp|A7XYQ1|SOBP_HUMAN	741	>sp|A7XYQ1|SOBP_HUMAN Sine oculis-binding protein homolog OS=Homo sapiens GN=SOBP PE=1 SV=2	47.223	SAEP(0.884)P(0.884)P(0.583)EQP(0.519)P(0.519)P(0.78)P(0.78)P(0.051)P(0.389)P(0.39)AP(0.103)P(0.119)K	5
sp|A7XYQ1|SOBP_HUMAN	745	sp|A7XYQ1|SOBP_HUMAN	745	>sp|A7XYQ1|SOBP_HUMAN Sine oculis-binding protein homolog OS=Homo sapiens GN=SOBP PE=1 SV=2	47.223	SAEP(0.884)P(0.884)P(0.583)EQP(0.519)P(0.519)P(0.78)P(0.78)P(0.051)P(0.389)P(0.39)AP(0.103)P(0.119)K	9
sp|A7XYQ1|SOBP_HUMAN	746	sp|A7XYQ1|SOBP_HUMAN	746	>sp|A7XYQ1|SOBP_HUMAN Sine oculis-binding protein homolog OS=Homo sapiens GN=SOBP PE=1 SV=2	47.223	SAEP(0.884)P(0.884)P(0.583)EQP(0.519)P(0.519)P(0.78)P(0.78)P(0.051)P(0.389)P(0.39)AP(0.103)P(0.119)K	10
sp|A7XYQ1|SOBP_HUMAN	747	sp|A7XYQ1|SOBP_HUMAN	747	>sp|A7XYQ1|SOBP_HUMAN Sine oculis-binding protein homolog OS=Homo sapiens GN=SOBP PE=1 SV=2	47.223	SAEP(0.884)P(0.884)P(0.583)EQP(0.519)P(0.519)P(0.78)P(0.78)P(0.051)P(0.389)P(0.39)AP(0.103)P(0.119)K	11
sp|A7XYQ1|SOBP_HUMAN	748	sp|A7XYQ1|SOBP_HUMAN	748	>sp|A7XYQ1|SOBP_HUMAN Sine oculis-binding protein homolog OS=Homo sapiens GN=SOBP PE=1 SV=2	47.223	SAEP(0.884)P(0.884)P(0.583)EQP(0.519)P(0.519)P(0.78)P(0.78)P(0.051)P(0.389)P(0.39)AP(0.103)P(0.119)K	12
tr|F5GWV3|F5GWV3_HUMAN;tr|F5H3N7|F5H3N7_HUMAN;tr|F5H8B4|F5H8B4_HUMAN;sp|O14607|UTY_HUMAN	864;834;942;867	tr|F5GWV3|F5GWV3_HUMAN	864	>tr|F5GWV3|F5GWV3_HUMAN Histone demethylase UTY OS=Homo sapiens GN=UTY PE=2 SV=1;>tr|F5H3N7|F5H3N7_HUMAN Histone demethylase UTY OS=Homo sapiens GN=UTY PE=2 SV=1;>tr|F5H8B4|F5H8B4_HUMAN Histone demethylase UTY OS=Homo sapiens GN=UTY PE=2 SV=1;>sp|O14607|UT	83.633	CP(0.13)P(0.868)P(0.003)RP(0.998)P(0.996)TSP(0.878)YP(0.97)P(0.97)LP(0.186)KDK	3
tr|F5GWV3|F5GWV3_HUMAN;tr|F5H3N7|F5H3N7_HUMAN;tr|F5H8B4|F5H8B4_HUMAN;sp|O14607|UTY_HUMAN	867;837;945;870	tr|F5GWV3|F5GWV3_HUMAN	867	>tr|F5GWV3|F5GWV3_HUMAN Histone demethylase UTY OS=Homo sapiens GN=UTY PE=2 SV=1;>tr|F5H3N7|F5H3N7_HUMAN Histone demethylase UTY OS=Homo sapiens GN=UTY PE=2 SV=1;>tr|F5H8B4|F5H8B4_HUMAN Histone demethylase UTY OS=Homo sapiens GN=UTY PE=2 SV=1;>sp|O14607|UT	83.633	CP(0.13)P(0.868)P(0.003)RP(0.998)P(0.996)TSP(0.878)YP(0.97)P(0.97)LP(0.186)KDK	6
tr|F5GWV3|F5GWV3_HUMAN;tr|F5H3N7|F5H3N7_HUMAN;tr|F5H8B4|F5H8B4_HUMAN;sp|O14607|UTY_HUMAN	868;838;946;871	tr|F5GWV3|F5GWV3_HUMAN	868	>tr|F5GWV3|F5GWV3_HUMAN Histone demethylase UTY OS=Homo sapiens GN=UTY PE=2 SV=1;>tr|F5H3N7|F5H3N7_HUMAN Histone demethylase UTY OS=Homo sapiens GN=UTY PE=2 SV=1;>tr|F5H8B4|F5H8B4_HUMAN Histone demethylase UTY OS=Homo sapiens GN=UTY PE=2 SV=1;>sp|O14607|UT	83.633	CP(0.13)P(0.868)P(0.003)RP(0.998)P(0.996)TSP(0.878)YP(0.97)P(0.97)LP(0.186)KDK	7
tr|F5GWV3|F5GWV3_HUMAN;tr|F5H3N7|F5H3N7_HUMAN;tr|F5H8B4|F5H8B4_HUMAN;sp|O14607|UTY_HUMAN	871;841;949;874	tr|F5GWV3|F5GWV3_HUMAN	871	>tr|F5GWV3|F5GWV3_HUMAN Histone demethylase UTY OS=Homo sapiens GN=UTY PE=2 SV=1;>tr|F5H3N7|F5H3N7_HUMAN Histone demethylase UTY OS=Homo sapiens GN=UTY PE=2 SV=1;>tr|F5H8B4|F5H8B4_HUMAN Histone demethylase UTY OS=Homo sapiens GN=UTY PE=2 SV=1;>sp|O14607|UT	83.633	CP(0.13)P(0.868)P(0.003)RP(0.998)P(0.996)TSP(0.878)YP(0.97)P(0.97)LP(0.186)KDK	10
tr|F5GWV3|F5GWV3_HUMAN;tr|F5H3N7|F5H3N7_HUMAN;tr|F5H8B4|F5H8B4_HUMAN;sp|O14607|UTY_HUMAN	873;843;951;876	tr|F5GWV3|F5GWV3_HUMAN	873	>tr|F5GWV3|F5GWV3_HUMAN Histone demethylase UTY OS=Homo sapiens GN=UTY PE=2 SV=1;>tr|F5H3N7|F5H3N7_HUMAN Histone demethylase UTY OS=Homo sapiens GN=UTY PE=2 SV=1;>tr|F5H8B4|F5H8B4_HUMAN Histone demethylase UTY OS=Homo sapiens GN=UTY PE=2 SV=1;>sp|O14607|UT	83.633	CP(0.13)P(0.868)P(0.003)RP(0.998)P(0.996)TSP(0.878)YP(0.97)P(0.97)LP(0.186)KDK	12
tr|F5GWV3|F5GWV3_HUMAN;tr|F5H3N7|F5H3N7_HUMAN;tr|F5H8B4|F5H8B4_HUMAN;sp|O14607|UTY_HUMAN	874;844;952;877	tr|F5GWV3|F5GWV3_HUMAN	874	>tr|F5GWV3|F5GWV3_HUMAN Histone demethylase UTY OS=Homo sapiens GN=UTY PE=2 SV=1;>tr|F5H3N7|F5H3N7_HUMAN Histone demethylase UTY OS=Homo sapiens GN=UTY PE=2 SV=1;>tr|F5H8B4|F5H8B4_HUMAN Histone demethylase UTY OS=Homo sapiens GN=UTY PE=2 SV=1;>sp|O14607|UT	83.633	CP(0.13)P(0.868)P(0.003)RP(0.998)P(0.996)TSP(0.878)YP(0.97)P(0.97)LP(0.186)KDK	13
sp|O15054|KDM6B_HUMAN	771	sp|O15054|KDM6B_HUMAN	771	>sp|O15054|KDM6B_HUMAN Lysine-specific demethylase 6B OS=Homo sapiens GN=KDM6B PE=1 SV=4	59.265	P(0.982)P(0.649)P(0.649)ALP(0.649)P(0.538)P(0.538)P(0.995)P(1)LAK	1
sp|O15054|KDM6B_HUMAN	772	sp|O15054|KDM6B_HUMAN	772	>sp|O15054|KDM6B_HUMAN Lysine-specific demethylase 6B OS=Homo sapiens GN=KDM6B PE=1 SV=4	59.265	P(0.982)P(0.649)P(0.649)ALP(0.649)P(0.538)P(0.538)P(0.995)P(1)LAK	2
sp|O15054|KDM6B_HUMAN	773	sp|O15054|KDM6B_HUMAN	773	>sp|O15054|KDM6B_HUMAN Lysine-specific demethylase 6B OS=Homo sapiens GN=KDM6B PE=1 SV=4	59.265	P(0.982)P(0.649)P(0.649)ALP(0.649)P(0.538)P(0.538)P(0.995)P(1)LAK	3
sp|O15054|KDM6B_HUMAN	776	sp|O15054|KDM6B_HUMAN	776	>sp|O15054|KDM6B_HUMAN Lysine-specific demethylase 6B OS=Homo sapiens GN=KDM6B PE=1 SV=4	59.265	P(0.982)P(0.649)P(0.649)ALP(0.649)P(0.538)P(0.538)P(0.995)P(1)LAK	6
sp|O15054|KDM6B_HUMAN	777	sp|O15054|KDM6B_HUMAN	777	>sp|O15054|KDM6B_HUMAN Lysine-specific demethylase 6B OS=Homo sapiens GN=KDM6B PE=1 SV=4	59.265	P(0.982)P(0.649)P(0.649)ALP(0.649)P(0.538)P(0.538)P(0.995)P(1)LAK	7
sp|O15054|KDM6B_HUMAN	778	sp|O15054|KDM6B_HUMAN	778	>sp|O15054|KDM6B_HUMAN Lysine-specific demethylase 6B OS=Homo sapiens GN=KDM6B PE=1 SV=4	59.265	P(0.982)P(0.649)P(0.649)ALP(0.649)P(0.538)P(0.538)P(0.995)P(1)LAK	8
sp|O15054|KDM6B_HUMAN	779	sp|O15054|KDM6B_HUMAN	779	>sp|O15054|KDM6B_HUMAN Lysine-specific demethylase 6B OS=Homo sapiens GN=KDM6B PE=1 SV=4	59.265	P(0.982)P(0.649)P(0.649)ALP(0.649)P(0.538)P(0.538)P(0.995)P(1)LAK	9
sp|O15054|KDM6B_HUMAN	780	sp|O15054|KDM6B_HUMAN	780	>sp|O15054|KDM6B_HUMAN Lysine-specific demethylase 6B OS=Homo sapiens GN=KDM6B PE=1 SV=4	59.265	P(0.982)P(0.649)P(0.649)ALP(0.649)P(0.538)P(0.538)P(0.995)P(1)LAK	10
sp|P08572|CO4A2_HUMAN	1424	sp|P08572|CO4A2_HUMAN	1424	>sp|P08572|CO4A2_HUMAN Collagen alpha-2(IV) chain OS=Homo sapiens GN=COL4A2 PE=1 SV=4	75.064	RGP(1)P(1)GAP(1)GEMGP(0.002)QGP(0.999)P(1)GEP(1)GFR	15
sp|P29400|CO4A5_HUMAN;tr|H0Y998|H0Y998_HUMAN	1440;45	sp|P29400|CO4A5_HUMAN	1440	>sp|P29400|CO4A5_HUMAN Collagen alpha-5(IV) chain OS=Homo sapiens GN=COL4A5 PE=1 SV=2;>tr|H0Y998|H0Y998_HUMAN Collagen alpha-5(IV) chain (Fragment) OS=Homo sapiens GN=COL4A5 PE=4 SV=1	90.946	GLDGP(0.552)P(0.552)GP(0.897)DGLQGP(1)P(0.999)GP(1)P(1)GTSSVAHGFLITR	5
sp|P29400|CO4A5_HUMAN;tr|H0Y998|H0Y998_HUMAN	1441;46	sp|P29400|CO4A5_HUMAN	1441	>sp|P29400|CO4A5_HUMAN Collagen alpha-5(IV) chain OS=Homo sapiens GN=COL4A5 PE=1 SV=2;>tr|H0Y998|H0Y998_HUMAN Collagen alpha-5(IV) chain (Fragment) OS=Homo sapiens GN=COL4A5 PE=4 SV=1	90.946	GLDGP(0.552)P(0.552)GP(0.897)DGLQGP(1)P(0.999)GP(1)P(1)GTSSVAHGFLITR	6
sp|P29400|CO4A5_HUMAN;tr|H0Y998|H0Y998_HUMAN	1443;48	sp|P29400|CO4A5_HUMAN	1443	>sp|P29400|CO4A5_HUMAN Collagen alpha-5(IV) chain OS=Homo sapiens GN=COL4A5 PE=1 SV=2;>tr|H0Y998|H0Y998_HUMAN Collagen alpha-5(IV) chain (Fragment) OS=Homo sapiens GN=COL4A5 PE=4 SV=1	90.946	GLDGP(0.552)P(0.552)GP(0.897)DGLQGP(1)P(0.999)GP(1)P(1)GTSSVAHGFLITR	8
sp|P29400|CO4A5_HUMAN;tr|H0Y998|H0Y998_HUMAN	1449;54	sp|P29400|CO4A5_HUMAN	1449	>sp|P29400|CO4A5_HUMAN Collagen alpha-5(IV) chain OS=Homo sapiens GN=COL4A5 PE=1 SV=2;>tr|H0Y998|H0Y998_HUMAN Collagen alpha-5(IV) chain (Fragment) OS=Homo sapiens GN=COL4A5 PE=4 SV=1	90.946	GLDGP(0.552)P(0.552)GP(0.897)DGLQGP(1)P(0.999)GP(1)P(1)GTSSVAHGFLITR	14
sp|P29400|CO4A5_HUMAN;tr|H0Y998|H0Y998_HUMAN	1450;55	sp|P29400|CO4A5_HUMAN	1450	>sp|P29400|CO4A5_HUMAN Collagen alpha-5(IV) chain OS=Homo sapiens GN=COL4A5 PE=1 SV=2;>tr|H0Y998|H0Y998_HUMAN Collagen alpha-5(IV) chain (Fragment) OS=Homo sapiens GN=COL4A5 PE=4 SV=1	90.946	GLDGP(0.552)P(0.552)GP(0.897)DGLQGP(1)P(0.999)GP(1)P(1)GTSSVAHGFLITR	15
sp|P29400|CO4A5_HUMAN;tr|H0Y998|H0Y998_HUMAN	1452;57	sp|P29400|CO4A5_HUMAN	1452	>sp|P29400|CO4A5_HUMAN Collagen alpha-5(IV) chain OS=Homo sapiens GN=COL4A5 PE=1 SV=2;>tr|H0Y998|H0Y998_HUMAN Collagen alpha-5(IV) chain (Fragment) OS=Homo sapiens GN=COL4A5 PE=4 SV=1	90.946	GLDGP(0.552)P(0.552)GP(0.897)DGLQGP(1)P(0.999)GP(1)P(1)GTSSVAHGFLITR	17
sp|P29400|CO4A5_HUMAN;tr|H0Y998|H0Y998_HUMAN	1453;58	sp|P29400|CO4A5_HUMAN	1453	>sp|P29400|CO4A5_HUMAN Collagen alpha-5(IV) chain OS=Homo sapiens GN=COL4A5 PE=1 SV=2;>tr|H0Y998|H0Y998_HUMAN Collagen alpha-5(IV) chain (Fragment) OS=Homo sapiens GN=COL4A5 PE=4 SV=1	90.946	GLDGP(0.552)P(0.552)GP(0.897)DGLQGP(1)P(0.999)GP(1)P(1)GTSSVAHGFLITR	18
sp|P29400|CO4A5_HUMAN	865	sp|P29400|CO4A5_HUMAN	865	>sp|P29400|CO4A5_HUMAN Collagen alpha-5(IV) chain OS=Homo sapiens GN=COL4A5 PE=1 SV=2	106.89	GSP(1)GIP(1)GAP(0.976)GP(0.026)IGP(0.716)P(0.507)GSP(0.777)GLP(0.999)GK	3
sp|P29400|CO4A5_HUMAN	868	sp|P29400|CO4A5_HUMAN	868	>sp|P29400|CO4A5_HUMAN Collagen alpha-5(IV) chain OS=Homo sapiens GN=COL4A5 PE=1 SV=2	106.89	GSP(1)GIP(1)GAP(0.976)GP(0.026)IGP(0.716)P(0.507)GSP(0.777)GLP(0.999)GK	6
sp|P29400|CO4A5_HUMAN	871	sp|P29400|CO4A5_HUMAN	871	>sp|P29400|CO4A5_HUMAN Collagen alpha-5(IV) chain OS=Homo sapiens GN=COL4A5 PE=1 SV=2	106.89	GSP(1)GIP(1)GAP(0.976)GP(0.026)IGP(0.716)P(0.507)GSP(0.777)GLP(0.999)GK	9
sp|P29400|CO4A5_HUMAN	876	sp|P29400|CO4A5_HUMAN	876	>sp|P29400|CO4A5_HUMAN Collagen alpha-5(IV) chain OS=Homo sapiens GN=COL4A5 PE=1 SV=2	106.89	GSP(1)GIP(1)GAP(0.976)GP(0.026)IGP(0.716)P(0.507)GSP(0.777)GLP(0.999)GK	14
sp|P29400|CO4A5_HUMAN	880	sp|P29400|CO4A5_HUMAN	880	>sp|P29400|CO4A5_HUMAN Collagen alpha-5(IV) chain OS=Homo sapiens GN=COL4A5 PE=1 SV=2	106.89	GSP(1)GIP(1)GAP(0.976)GP(0.026)IGP(0.716)P(0.507)GSP(0.777)GLP(0.999)GK	18
sp|P29400|CO4A5_HUMAN	883	sp|P29400|CO4A5_HUMAN	883	>sp|P29400|CO4A5_HUMAN Collagen alpha-5(IV) chain OS=Homo sapiens GN=COL4A5 PE=1 SV=2	106.89	GSP(1)GIP(1)GAP(0.976)GP(0.026)IGP(0.716)P(0.507)GSP(0.777)GLP(0.999)GK	21
sp|P98174|FGD1_HUMAN	176	sp|P98174|FGD1_HUMAN	176	>sp|P98174|FGD1_HUMAN FYVE, RhoGEF and PH domain-containing protein 1 OS=Homo sapiens GN=FGD1 PE=1 SV=2	87.216	MP(0.025)P(0.978)P(0.997)LEP(0.995)IP(0.881)P(0.4)P(0.939)P(0.785)SR	4
sp|P98174|FGD1_HUMAN	179	sp|P98174|FGD1_HUMAN	179	>sp|P98174|FGD1_HUMAN FYVE, RhoGEF and PH domain-containing protein 1 OS=Homo sapiens GN=FGD1 PE=1 SV=2	87.216	MP(0.025)P(0.978)P(0.997)LEP(0.995)IP(0.881)P(0.4)P(0.939)P(0.785)SR	7
sp|P98174|FGD1_HUMAN	181	sp|P98174|FGD1_HUMAN	181	>sp|P98174|FGD1_HUMAN FYVE, RhoGEF and PH domain-containing protein 1 OS=Homo sapiens GN=FGD1 PE=1 SV=2	87.216	MP(0.025)P(0.978)P(0.997)LEP(0.995)IP(0.881)P(0.4)P(0.939)P(0.785)SR	9
sp|P98174|FGD1_HUMAN	183	sp|P98174|FGD1_HUMAN	183	>sp|P98174|FGD1_HUMAN FYVE, RhoGEF and PH domain-containing protein 1 OS=Homo sapiens GN=FGD1 PE=1 SV=2	87.216	MP(0.025)P(0.978)P(0.997)LEP(0.995)IP(0.881)P(0.4)P(0.939)P(0.785)SR	11
sp|P98174|FGD1_HUMAN	184	sp|P98174|FGD1_HUMAN	184	>sp|P98174|FGD1_HUMAN FYVE, RhoGEF and PH domain-containing protein 1 OS=Homo sapiens GN=FGD1 PE=1 SV=2	87.216	MP(0.025)P(0.978)P(0.997)LEP(0.995)IP(0.881)P(0.4)P(0.939)P(0.785)SR	12
tr|B7Z6L6|B7Z6L6_HUMAN;sp|Q2KHM9|K0753_HUMAN	18;562	tr|B7Z6L6|B7Z6L6_HUMAN	18	>tr|B7Z6L6|B7Z6L6_HUMAN Uncharacterized protein KIAA0753 OS=Homo sapiens GN=KIAA0753 PE=2 SV=1;>sp|Q2KHM9|K0753_HUMAN Uncharacterized protein KIAA0753 OS=Homo sapiens GN=KIAA0753 PE=2 SV=3	44.44	AP(0.99)WIP(0.99)P(0.99)NP(0.835)TSP(0.213)P(0.983)ASP(0.999)K	8
tr|B7Z6L6|B7Z6L6_HUMAN;sp|Q2KHM9|K0753_HUMAN	22;566	tr|B7Z6L6|B7Z6L6_HUMAN	22	>tr|B7Z6L6|B7Z6L6_HUMAN Uncharacterized protein KIAA0753 OS=Homo sapiens GN=KIAA0753 PE=2 SV=1;>sp|Q2KHM9|K0753_HUMAN Uncharacterized protein KIAA0753 OS=Homo sapiens GN=KIAA0753 PE=2 SV=3	44.44	AP(0.99)WIP(0.99)P(0.99)NP(0.835)TSP(0.213)P(0.983)ASP(0.999)K	12
tr|B7Z6L6|B7Z6L6_HUMAN;sp|Q2KHM9|K0753_HUMAN	25;569	tr|B7Z6L6|B7Z6L6_HUMAN	25	>tr|B7Z6L6|B7Z6L6_HUMAN Uncharacterized protein KIAA0753 OS=Homo sapiens GN=KIAA0753 PE=2 SV=1;>sp|Q2KHM9|K0753_HUMAN Uncharacterized protein KIAA0753 OS=Homo sapiens GN=KIAA0753 PE=2 SV=3	44.44	AP(0.99)WIP(0.99)P(0.99)NP(0.835)TSP(0.213)P(0.983)ASP(0.999)K	15
sp|Q8IZP7|H6ST3_HUMAN	69	sp|Q8IZP7|H6ST3_HUMAN	69	>sp|Q8IZP7|H6ST3_HUMAN Heparan-sulfate 6-O-sulfotransferase 3 OS=Homo sapiens GN=HS6ST3 PE=2 SV=3	68.463	P(0.998)QLP(0.993)P(0.956)P(0.053)P(0.004)RGP(0.997)P(0.999)EGP(0.999)R	1
sp|Q8IZP7|H6ST3_HUMAN	72	sp|Q8IZP7|H6ST3_HUMAN	72	>sp|Q8IZP7|H6ST3_HUMAN Heparan-sulfate 6-O-sulfotransferase 3 OS=Homo sapiens GN=HS6ST3 PE=2 SV=3	68.463	P(0.998)QLP(0.993)P(0.956)P(0.053)P(0.004)RGP(0.997)P(0.999)EGP(0.999)R	4
sp|Q8IZP7|H6ST3_HUMAN	73	sp|Q8IZP7|H6ST3_HUMAN	73	>sp|Q8IZP7|H6ST3_HUMAN Heparan-sulfate 6-O-sulfotransferase 3 OS=Homo sapiens GN=HS6ST3 PE=2 SV=3	68.463	P(0.974)QLP(0.993)P(0.957)P(0.077)P(0.02)RGP(0.987)P(0.997)EGP(0.997)R	5
sp|Q8IZP7|H6ST3_HUMAN	78	sp|Q8IZP7|H6ST3_HUMAN	78	>sp|Q8IZP7|H6ST3_HUMAN Heparan-sulfate 6-O-sulfotransferase 3 OS=Homo sapiens GN=HS6ST3 PE=2 SV=3	68.463	P(0.998)QLP(0.993)P(0.956)P(0.053)P(0.004)RGP(0.997)P(0.999)EGP(0.999)R	10
sp|Q8IZP7|H6ST3_HUMAN	79	sp|Q8IZP7|H6ST3_HUMAN	79	>sp|Q8IZP7|H6ST3_HUMAN Heparan-sulfate 6-O-sulfotransferase 3 OS=Homo sapiens GN=HS6ST3 PE=2 SV=3	68.463	P(0.998)QLP(0.993)P(0.956)P(0.053)P(0.004)RGP(0.997)P(0.999)EGP(0.999)R	11
sp|Q8IZP7|H6ST3_HUMAN	82	sp|Q8IZP7|H6ST3_HUMAN	82	>sp|Q8IZP7|H6ST3_HUMAN Heparan-sulfate 6-O-sulfotransferase 3 OS=Homo sapiens GN=HS6ST3 PE=2 SV=3	68.463	P(0.998)QLP(0.993)P(0.956)P(0.053)P(0.004)RGP(0.997)P(0.999)EGP(0.999)R	14
sp|Q8NFH8|REPS2_HUMAN	477	sp|Q8NFH8|REPS2_HUMAN	477	>sp|Q8NFH8|REPS2_HUMAN RalBP1-associated Eps domain-containing protein 2 OS=Homo sapiens GN=REPS2 PE=1 SV=2	63.16	RGEDP(1)P(1)TP(1)P(1)P(1)RP(1)QK	5
sp|Q8NFH8|REPS2_HUMAN	478	sp|Q8NFH8|REPS2_HUMAN	478	>sp|Q8NFH8|REPS2_HUMAN RalBP1-associated Eps domain-containing protein 2 OS=Homo sapiens GN=REPS2 PE=1 SV=2	63.16	RGEDP(1)P(1)TP(1)P(1)P(1)RP(1)QK	6
sp|Q8NFH8|REPS2_HUMAN	480	sp|Q8NFH8|REPS2_HUMAN	480	>sp|Q8NFH8|REPS2_HUMAN RalBP1-associated Eps domain-containing protein 2 OS=Homo sapiens GN=REPS2 PE=1 SV=2	63.16	RGEDP(1)P(1)TP(1)P(1)P(1)RP(1)QK	8
sp|Q8NFH8|REPS2_HUMAN	481	sp|Q8NFH8|REPS2_HUMAN	481	>sp|Q8NFH8|REPS2_HUMAN RalBP1-associated Eps domain-containing protein 2 OS=Homo sapiens GN=REPS2 PE=1 SV=2	63.16	RGEDP(1)P(1)TP(1)P(1)P(1)RP(1)QK	9
sp|Q8NFH8|REPS2_HUMAN	482	sp|Q8NFH8|REPS2_HUMAN	482	>sp|Q8NFH8|REPS2_HUMAN RalBP1-associated Eps domain-containing protein 2 OS=Homo sapiens GN=REPS2 PE=1 SV=2	63.16	RGEDP(1)P(1)TP(1)P(1)P(1)RP(1)QK	10
sp|Q8NFH8|REPS2_HUMAN	484	sp|Q8NFH8|REPS2_HUMAN	484	>sp|Q8NFH8|REPS2_HUMAN RalBP1-associated Eps domain-containing protein 2 OS=Homo sapiens GN=REPS2 PE=1 SV=2	63.16	RGEDP(1)P(1)TP(1)P(1)P(1)RP(1)QK	12
tr|K7ENT7|K7ENT7_HUMAN;sp|Q96J92|WNK4_HUMAN	24;24	tr|K7ENT7|K7ENT7_HUMAN	24	>tr|K7ENT7|K7ENT7_HUMAN Serine/threonine-protein kinase WNK4 OS=Homo sapiens GN=WNK4 PE=2 SV=1;>sp|Q96J92|WNK4_HUMAN Serine/threonine-protein kinase WNK4 OS=Homo sapiens GN=WNK4 PE=1 SV=1	60.158	P(0.999)P(0.999)P(0.995)P(0.982)LGTAGQP(0.379)RLGP(0.648)P(0.972)P(0.026)R	1
tr|K7ENT7|K7ENT7_HUMAN;sp|Q96J92|WNK4_HUMAN	25;25	tr|K7ENT7|K7ENT7_HUMAN	25	>tr|K7ENT7|K7ENT7_HUMAN Serine/threonine-protein kinase WNK4 OS=Homo sapiens GN=WNK4 PE=2 SV=1;>sp|Q96J92|WNK4_HUMAN Serine/threonine-protein kinase WNK4 OS=Homo sapiens GN=WNK4 PE=1 SV=1	60.158	P(0.999)P(0.999)P(0.995)P(0.982)LGTAGQP(0.379)RLGP(0.648)P(0.972)P(0.026)R	2
tr|K7ENT7|K7ENT7_HUMAN;sp|Q96J92|WNK4_HUMAN	26;26	tr|K7ENT7|K7ENT7_HUMAN	26	>tr|K7ENT7|K7ENT7_HUMAN Serine/threonine-protein kinase WNK4 OS=Homo sapiens GN=WNK4 PE=2 SV=1;>sp|Q96J92|WNK4_HUMAN Serine/threonine-protein kinase WNK4 OS=Homo sapiens GN=WNK4 PE=1 SV=1	60.158	P(0.999)P(0.999)P(0.995)P(0.982)LGTAGQP(0.379)RLGP(0.648)P(0.972)P(0.026)R	3
tr|K7ENT7|K7ENT7_HUMAN;sp|Q96J92|WNK4_HUMAN	27;27	tr|K7ENT7|K7ENT7_HUMAN	27	>tr|K7ENT7|K7ENT7_HUMAN Serine/threonine-protein kinase WNK4 OS=Homo sapiens GN=WNK4 PE=2 SV=1;>sp|Q96J92|WNK4_HUMAN Serine/threonine-protein kinase WNK4 OS=Homo sapiens GN=WNK4 PE=1 SV=1	60.158	P(0.999)P(0.999)P(0.995)P(0.982)LGTAGQP(0.379)RLGP(0.648)P(0.972)P(0.026)R	4
tr|K7ENT7|K7ENT7_HUMAN;sp|Q96J92|WNK4_HUMAN	38;38	tr|K7ENT7|K7ENT7_HUMAN	38	>tr|K7ENT7|K7ENT7_HUMAN Serine/threonine-protein kinase WNK4 OS=Homo sapiens GN=WNK4 PE=2 SV=1;>sp|Q96J92|WNK4_HUMAN Serine/threonine-protein kinase WNK4 OS=Homo sapiens GN=WNK4 PE=1 SV=1	60.158	P(0.999)P(0.999)P(0.995)P(0.982)LGTAGQP(0.379)RLGP(0.648)P(0.972)P(0.026)R	15
tr|K7ENT7|K7ENT7_HUMAN;sp|Q96J92|WNK4_HUMAN	39;39	tr|K7ENT7|K7ENT7_HUMAN	39	>tr|K7ENT7|K7ENT7_HUMAN Serine/threonine-protein kinase WNK4 OS=Homo sapiens GN=WNK4 PE=2 SV=1;>sp|Q96J92|WNK4_HUMAN Serine/threonine-protein kinase WNK4 OS=Homo sapiens GN=WNK4 PE=1 SV=1	60.158	P(0.999)P(0.999)P(0.995)P(0.982)LGTAGQP(0.379)RLGP(0.648)P(0.972)P(0.026)R	16
tr|J3KS33|J3KS33_HUMAN;sp|Q9H2G4|TSYL2_HUMAN	26;26	tr|J3KS33|J3KS33_HUMAN	26	>tr|J3KS33|J3KS33_HUMAN Testis-specific Y-encoded-like protein 2 (Fragment) OS=Homo sapiens GN=TSPYL2 PE=2 SV=1;>sp|Q9H2G4|TSYL2_HUMAN Testis-specific Y-encoded-like protein 2 OS=Homo sapiens GN=TSPYL2 PE=1 SV=1	59.585	DP(0.222)P(0.825)P(0.949)P(0.976)P(0.28)P(0.425)P(0.287)P(0.22)P(0.207)LLRLP(0.157)LP(0.41)P(0.37)P(0.672)QQR	3
tr|J3KS33|J3KS33_HUMAN;sp|Q9H2G4|TSYL2_HUMAN	27;27	tr|J3KS33|J3KS33_HUMAN	27	>tr|J3KS33|J3KS33_HUMAN Testis-specific Y-encoded-like protein 2 (Fragment) OS=Homo sapiens GN=TSPYL2 PE=2 SV=1;>sp|Q9H2G4|TSYL2_HUMAN Testis-specific Y-encoded-like protein 2 OS=Homo sapiens GN=TSPYL2 PE=1 SV=1	59.585	DP(0.222)P(0.825)P(0.949)P(0.976)P(0.28)P(0.425)P(0.287)P(0.22)P(0.207)LLRLP(0.157)LP(0.41)P(0.37)P(0.672)QQR	4
tr|J3KS33|J3KS33_HUMAN;sp|Q9H2G4|TSYL2_HUMAN	28;28	tr|J3KS33|J3KS33_HUMAN	28	>tr|J3KS33|J3KS33_HUMAN Testis-specific Y-encoded-like protein 2 (Fragment) OS=Homo sapiens GN=TSPYL2 PE=2 SV=1;>sp|Q9H2G4|TSYL2_HUMAN Testis-specific Y-encoded-like protein 2 OS=Homo sapiens GN=TSPYL2 PE=1 SV=1	59.585	DP(0.222)P(0.825)P(0.949)P(0.976)P(0.28)P(0.425)P(0.287)P(0.22)P(0.207)LLRLP(0.157)LP(0.41)P(0.37)P(0.672)QQR	5
tr|J3KS33|J3KS33_HUMAN;sp|Q9H2G4|TSYL2_HUMAN	42;42	tr|J3KS33|J3KS33_HUMAN	42	>tr|J3KS33|J3KS33_HUMAN Testis-specific Y-encoded-like protein 2 (Fragment) OS=Homo sapiens GN=TSPYL2 PE=2 SV=1;>sp|Q9H2G4|TSYL2_HUMAN Testis-specific Y-encoded-like protein 2 OS=Homo sapiens GN=TSPYL2 PE=1 SV=1	59.585	DP(0.222)P(0.825)P(0.949)P(0.976)P(0.28)P(0.425)P(0.287)P(0.22)P(0.207)LLRLP(0.157)LP(0.41)P(0.37)P(0.672)QQR	19
sp|Q9UL51|HCN2_HUMAN	761	sp|Q9UL51|HCN2_HUMAN	761	>sp|Q9UL51|HCN2_HUMAN Potassium/sodium hyperpolarization-activated cyclic nucleotide-gated channel 2 OS=Homo sapiens GN=HCN2 PE=1 SV=3	51.052	LVRRP(0.577)P(0.577)P(0.866)GP(0.989)AP(0.978)AAASP(0.926)GP(0.117)P(0.219)P(0.218)P(0.174)ASP(0.174)P(0.174)GAP(0.005)ASP(0.005)R	5
sp|Q9UL51|HCN2_HUMAN	762	sp|Q9UL51|HCN2_HUMAN	762	>sp|Q9UL51|HCN2_HUMAN Potassium/sodium hyperpolarization-activated cyclic nucleotide-gated channel 2 OS=Homo sapiens GN=HCN2 PE=1 SV=3	51.052	LVRRP(0.577)P(0.577)P(0.866)GP(0.989)AP(0.978)AAASP(0.926)GP(0.117)P(0.219)P(0.218)P(0.174)ASP(0.174)P(0.174)GAP(0.005)ASP(0.005)R	6
sp|Q9UL51|HCN2_HUMAN	763	sp|Q9UL51|HCN2_HUMAN	763	>sp|Q9UL51|HCN2_HUMAN Potassium/sodium hyperpolarization-activated cyclic nucleotide-gated channel 2 OS=Homo sapiens GN=HCN2 PE=1 SV=3	51.052	LVRRP(0.577)P(0.577)P(0.866)GP(0.989)AP(0.978)AAASP(0.926)GP(0.117)P(0.219)P(0.218)P(0.174)ASP(0.174)P(0.174)GAP(0.005)ASP(0.005)R	7
sp|Q9UL51|HCN2_HUMAN	765	sp|Q9UL51|HCN2_HUMAN	765	>sp|Q9UL51|HCN2_HUMAN Potassium/sodium hyperpolarization-activated cyclic nucleotide-gated channel 2 OS=Homo sapiens GN=HCN2 PE=1 SV=3	51.052	LVRRP(0.577)P(0.577)P(0.866)GP(0.989)AP(0.978)AAASP(0.926)GP(0.117)P(0.219)P(0.218)P(0.174)ASP(0.174)P(0.174)GAP(0.005)ASP(0.005)R	9
sp|Q9UL51|HCN2_HUMAN	767	sp|Q9UL51|HCN2_HUMAN	767	>sp|Q9UL51|HCN2_HUMAN Potassium/sodium hyperpolarization-activated cyclic nucleotide-gated channel 2 OS=Homo sapiens GN=HCN2 PE=1 SV=3	51.052	LVRRP(0.577)P(0.577)P(0.866)GP(0.989)AP(0.978)AAASP(0.926)GP(0.117)P(0.219)P(0.218)P(0.174)ASP(0.174)P(0.174)GAP(0.005)ASP(0.005)R	11
sp|Q9UL51|HCN2_HUMAN	772	sp|Q9UL51|HCN2_HUMAN	772	>sp|Q9UL51|HCN2_HUMAN Potassium/sodium hyperpolarization-activated cyclic nucleotide-gated channel 2 OS=Homo sapiens GN=HCN2 PE=1 SV=3	51.052	LVRRP(0.577)P(0.577)P(0.866)GP(0.989)AP(0.978)AAASP(0.926)GP(0.117)P(0.219)P(0.218)P(0.174)ASP(0.174)P(0.174)GAP(0.005)ASP(0.005)R	16
tr|H0YBM4|H0YBM4_HUMAN;tr|H0YBF7|H0YBF7_HUMAN;sp|Q9ULH1|ASAP1_HUMAN	332;796;975	tr|H0YBM4|H0YBM4_HUMAN	332	>tr|H0YBM4|H0YBM4_HUMAN Arf-GAP with SH3 domain, ANK repeat and PH domain-containing protein 1 (Fragment) OS=Homo sapiens GN=ASAP1 PE=4 SV=1;>tr|H0YBF7|H0YBF7_HUMAN Arf-GAP with SH3 domain, ANK repeat and PH domain-containing protein 1 (Fragment) OS=Homo s	102.72	P(1)QLSDLP(1)P(1)KP(1)QMKDLP(1)P(1)K	1
tr|H0YBM4|H0YBM4_HUMAN;tr|H0YBF7|H0YBF7_HUMAN;sp|Q9ULH1|ASAP1_HUMAN	338;802;981	tr|H0YBM4|H0YBM4_HUMAN	338	>tr|H0YBM4|H0YBM4_HUMAN Arf-GAP with SH3 domain, ANK repeat and PH domain-containing protein 1 (Fragment) OS=Homo sapiens GN=ASAP1 PE=4 SV=1;>tr|H0YBF7|H0YBF7_HUMAN Arf-GAP with SH3 domain, ANK repeat and PH domain-containing protein 1 (Fragment) OS=Homo s	102.72	P(1)QLSDLP(1)P(1)KP(1)QMKDLP(1)P(1)K	7
tr|H0YBM4|H0YBM4_HUMAN;tr|H0YBF7|H0YBF7_HUMAN;sp|Q9ULH1|ASAP1_HUMAN	339;803;982	tr|H0YBM4|H0YBM4_HUMAN	339	>tr|H0YBM4|H0YBM4_HUMAN Arf-GAP with SH3 domain, ANK repeat and PH domain-containing protein 1 (Fragment) OS=Homo sapiens GN=ASAP1 PE=4 SV=1;>tr|H0YBF7|H0YBF7_HUMAN Arf-GAP with SH3 domain, ANK repeat and PH domain-containing protein 1 (Fragment) OS=Homo s	102.72	P(1)QLSDLP(1)P(1)KP(1)QMKDLP(1)P(1)K	8
sp|P22626|ROA2_HUMAN	330	sp|P22626|ROA2_HUMAN	330	>sp|P22626|ROA2_HUMAN Heterogeneous nuclear ribonucleoproteins A2/B1 OS=Homo sapiens GN=HNRNPA2B1 PE=1 SV=2	190.91	NMGGP(1)YGGGNYGP(1)GGSGGSGGYGGR	5
sp|Q92953|KCNB2_HUMAN	6	sp|Q92953|KCNB2_HUMAN	6	>sp|Q92953|KCNB2_HUMAN Potassium voltage-gated channel subfamily B member 2 OS=Homo sapiens GN=KCNB2 PE=2 SV=2	83.883	MAEKAP(1)P(1)GLNRK	6
sp|Q06830|PRDX1_HUMAN	179	sp|Q06830|PRDX1_HUMAN	179	>sp|Q06830|PRDX1_HUMAN Peroxiredoxin-1 OS=Homo sapiens GN=PRDX1 PE=1 SV=1	84.946	HGEVCP(1)AGWKP(1)GSDTIKP(1)DVQK	11
sp|P08572|CO4A2_HUMAN	1412	sp|P08572|CO4A2_HUMAN	1412	>sp|P08572|CO4A2_HUMAN Collagen alpha-2(IV) chain OS=Homo sapiens GN=COL4A2 PE=1 SV=4	75.064	RGP(1)P(1)GAP(1)GEMGP(0.002)QGP(0.999)P(1)GEP(1)GFR	3
sp|P08572|CO4A2_HUMAN	1413	sp|P08572|CO4A2_HUMAN	1413	>sp|P08572|CO4A2_HUMAN Collagen alpha-2(IV) chain OS=Homo sapiens GN=COL4A2 PE=1 SV=4	75.064	RGP(1)P(1)GAP(1)GEMGP(0.002)QGP(0.999)P(1)GEP(1)GFR	4
sp|P08572|CO4A2_HUMAN	1416	sp|P08572|CO4A2_HUMAN	1416	>sp|P08572|CO4A2_HUMAN Collagen alpha-2(IV) chain OS=Homo sapiens GN=COL4A2 PE=1 SV=4	75.064	RGP(1)P(1)GAP(1)GEMGP(0.002)QGP(0.999)P(1)GEP(1)GFR	7
sp|P08572|CO4A2_HUMAN	1425	sp|P08572|CO4A2_HUMAN	1425	>sp|P08572|CO4A2_HUMAN Collagen alpha-2(IV) chain OS=Homo sapiens GN=COL4A2 PE=1 SV=4	75.064	RGP(1)P(1)GAP(1)GEMGP(0.002)QGP(0.999)P(1)GEP(1)GFR	16
sp|P08572|CO4A2_HUMAN	1428	sp|P08572|CO4A2_HUMAN	1428	>sp|P08572|CO4A2_HUMAN Collagen alpha-2(IV) chain OS=Homo sapiens GN=COL4A2 PE=1 SV=4	75.064	RGP(1)P(1)GAP(1)GEMGP(0.002)QGP(0.999)P(1)GEP(1)GFR	19
sp|Q658T7|F90A2_HUMAN;tr|D6RGX4|D6RGX4_HUMAN;sp|Q86YD7|F90A1_HUMAN;sp|P0C7X0|F90AO_HUMAN;sp|P0C7W9|F90AE_HUMAN;sp|P0C7W8|F90AD_HUMAN;sp|P0C7V4|F90AJ_HUMAN;sp|A8MXJ8|F90A5_HUMAN;sp|A8MX19|F90AC_HUMAN;sp|A6NNJ1|F90A9_HUMAN;sp|A6NIJ5|F90AK_HUMAN;sp|A6NEW6|F90AG_HUMAN;sp|A6NE21|F90AI_HUMAN;sp|A6NDY2|F90AA_HUMAN	34;34;34;34;34;34;34;34;34;34;34;34;34;34	sp|Q658T7|F90A2_HUMAN	34	>sp|Q658T7|F90A2_HUMAN Putative protein FAM90A2P OS=Homo sapiens GN=FAM90A2P PE=5 SV=2;>tr|D6RGX4|D6RGX4_HUMAN Protein FAM90A26 OS=Homo sapiens GN=FAM90A26 PE=4 SV=1;>sp|Q86YD7|F90A1_HUMAN Protein FAM90A1 OS=Homo sapiens GN=FAM90A1 PE=2 SV=3;>sp|P0C7X0|F90	81.185	AP(1)VGP(0.005)RAP(0.129)P(0.434)P(0.434)DEEDPR	9
sp|Q658T7|F90A2_HUMAN;tr|D6RGX4|D6RGX4_HUMAN;sp|Q86YD7|F90A1_HUMAN;sp|P0C7X0|F90AO_HUMAN;sp|P0C7W9|F90AE_HUMAN;sp|P0C7W8|F90AD_HUMAN;sp|P0C7V4|F90AJ_HUMAN;sp|A8MXJ8|F90A5_HUMAN;sp|A8MX19|F90AC_HUMAN;sp|A6NNJ1|F90A9_HUMAN;sp|A6NIJ5|F90AK_HUMAN;sp|A6NEW6|F90AG_HUMAN;sp|A6NE21|F90AI_HUMAN;sp|A6NDY2|F90AA_HUMAN	35;35;35;35;35;35;35;35;35;35;35;35;35;35	sp|Q658T7|F90A2_HUMAN	35	>sp|Q658T7|F90A2_HUMAN Putative protein FAM90A2P OS=Homo sapiens GN=FAM90A2P PE=5 SV=2;>tr|D6RGX4|D6RGX4_HUMAN Protein FAM90A26 OS=Homo sapiens GN=FAM90A26 PE=4 SV=1;>sp|Q86YD7|F90A1_HUMAN Protein FAM90A1 OS=Homo sapiens GN=FAM90A1 PE=2 SV=3;>sp|P0C7X0|F90	81.185	AP(1)VGP(0.005)RAP(0.129)P(0.434)P(0.434)DEEDPR	10
sp|A7XYQ1|SOBP_HUMAN	750	sp|A7XYQ1|SOBP_HUMAN	750	>sp|A7XYQ1|SOBP_HUMAN Sine oculis-binding protein homolog OS=Homo sapiens GN=SOBP PE=1 SV=2	47.223	SAEP(0.884)P(0.884)P(0.583)EQP(0.519)P(0.519)P(0.78)P(0.78)P(0.051)P(0.389)P(0.39)AP(0.103)P(0.119)K	14
sp|A7XYQ1|SOBP_HUMAN	751	sp|A7XYQ1|SOBP_HUMAN	751	>sp|A7XYQ1|SOBP_HUMAN Sine oculis-binding protein homolog OS=Homo sapiens GN=SOBP PE=1 SV=2	47.223	SAEP(0.884)P(0.884)P(0.583)EQP(0.519)P(0.519)P(0.78)P(0.78)P(0.051)P(0.389)P(0.39)AP(0.103)P(0.119)K	15
sp|O60927|PP1RB_HUMAN;tr|Q5SRK2|Q5SRK2_HUMAN	105;53	sp|O60927|PP1RB_HUMAN	105	>sp|O60927|PP1RB_HUMAN Protein phosphatase 1 regulatory subunit 11 OS=Homo sapiens GN=PPP1R11 PE=1 SV=1;>tr|Q5SRK2|Q5SRK2_HUMAN PPP1R11 protein OS=Homo sapiens GN=PPP1R11 PE=4 SV=1	40.626	RATLGP(0.385)TP(0.385)TTP(0.384)P(0.294)QP(0.395)P(0.178)DP(0.916)SQP(0.532)P(0.532)P(0.535)GP(0.464)MQH	6
sp|O60927|PP1RB_HUMAN;tr|Q5SRK2|Q5SRK2_HUMAN	107;55	sp|O60927|PP1RB_HUMAN	107	>sp|O60927|PP1RB_HUMAN Protein phosphatase 1 regulatory subunit 11 OS=Homo sapiens GN=PPP1R11 PE=1 SV=1;>tr|Q5SRK2|Q5SRK2_HUMAN PPP1R11 protein OS=Homo sapiens GN=PPP1R11 PE=4 SV=1	40.626	RATLGP(0.385)TP(0.385)TTP(0.384)P(0.294)QP(0.395)P(0.178)DP(0.916)SQP(0.532)P(0.532)P(0.535)GP(0.464)MQH	8
sp|P67809|YBOX1_HUMAN;tr|H0Y449|H0Y449_HUMAN;tr|C9J5V9|C9J5V9_HUMAN	211;261;181	sp|P67809|YBOX1_HUMAN	211	>sp|P67809|YBOX1_HUMAN Nuclease-sensitive element-binding protein 1 OS=Homo sapiens GN=YBX1 PE=1 SV=3;>tr|H0Y449|H0Y449_HUMAN Nuclease-sensitive element-binding protein 1 (Fragment) OS=Homo sapiens GN=YBX1 PE=4 SV=1;>tr|C9J5V9|C9J5V9_HUMAN Nuclease-sensiti	50.783	RP(0.016)QYSNP(0.492)P(0.492)VQGEVMEGADNQGAGEQGR	7
tr|J3KP15|J3KP15_HUMAN;sp|Q01130|SRSF2_HUMAN;tr|J3QL05|J3QL05_HUMAN;tr|B4DN89|B4DN89_HUMAN	6;6;6;6	tr|J3KP15|J3KP15_HUMAN	6	>tr|J3KP15|J3KP15_HUMAN Serine/arginine-rich-splicing factor 2 (Fragment) OS=Homo sapiens GN=SRSF2 PE=2 SV=1;>sp|Q01130|SRSF2_HUMAN Serine/arginine-rich splicing factor 2 OS=Homo sapiens GN=SRSF2 PE=1 SV=4;>tr|J3QL05|J3QL05_HUMAN Serine/arginine-rich-splic	65.207	SYGRP(0.399)P(0.301)P(0.301)DVEGMTSLKVDNLTYR	5
tr|F5H7C1|F5H7C1_HUMAN;sp|Q04118|PRB3_HUMAN	144;144	tr|F5H7C1|F5H7C1_HUMAN	144	>tr|F5H7C1|F5H7C1_HUMAN Basic salivary proline-rich protein 3 OS=Homo sapiens GN=PRB3 PE=2 SV=1;>sp|Q04118|PRB3_HUMAN Basic salivary proline-rich protein 3 OS=Homo sapiens GN=PRB3 PE=1 SV=2	44.238	P(0.87)EGP(0.335)P(0.399)P(0.399)QGGNQSQGP(0.859)P(0.713)P(0.713)HP(0.713)GK	4
tr|F5H7C1|F5H7C1_HUMAN;sp|Q04118|PRB3_HUMAN	145;145	tr|F5H7C1|F5H7C1_HUMAN	145	>tr|F5H7C1|F5H7C1_HUMAN Basic salivary proline-rich protein 3 OS=Homo sapiens GN=PRB3 PE=2 SV=1;>sp|Q04118|PRB3_HUMAN Basic salivary proline-rich protein 3 OS=Homo sapiens GN=PRB3 PE=1 SV=2	44.238	P(0.87)EGP(0.335)P(0.399)P(0.399)QGGNQSQGP(0.859)P(0.713)P(0.713)HP(0.713)GK	5
tr|F5H7C1|F5H7C1_HUMAN;sp|Q04118|PRB3_HUMAN	146;146	tr|F5H7C1|F5H7C1_HUMAN	146	>tr|F5H7C1|F5H7C1_HUMAN Basic salivary proline-rich protein 3 OS=Homo sapiens GN=PRB3 PE=2 SV=1;>sp|Q04118|PRB3_HUMAN Basic salivary proline-rich protein 3 OS=Homo sapiens GN=PRB3 PE=1 SV=2	44.238	P(0.87)EGP(0.335)P(0.399)P(0.399)QGGNQSQGP(0.859)P(0.713)P(0.713)HP(0.713)GK	6
sp|Q12904|AIMP1_HUMAN;tr|D6R937|D6R937_HUMAN	79;79	sp|Q12904|AIMP1_HUMAN	79	>sp|Q12904|AIMP1_HUMAN Aminoacyl tRNA synthase complex-interacting multifunctional protein 1 OS=Homo sapiens GN=AIMP1 PE=1 SV=2;>tr|D6R937|D6R937_HUMAN Endothelial monocyte-activating polypeptide 2 (Fragment) OS=Homo sapiens GN=AIMP1 PE=2 SV=1	60.879	QIP(0.339)FP(0.339)SGTP(0.321)LHANSMVSENVIQSTAVTTVSSGTK	3
sp|Q12904|AIMP1_HUMAN;tr|D6R937|D6R937_HUMAN	81;81	sp|Q12904|AIMP1_HUMAN	81	>sp|Q12904|AIMP1_HUMAN Aminoacyl tRNA synthase complex-interacting multifunctional protein 1 OS=Homo sapiens GN=AIMP1 PE=1 SV=2;>tr|D6R937|D6R937_HUMAN Endothelial monocyte-activating polypeptide 2 (Fragment) OS=Homo sapiens GN=AIMP1 PE=2 SV=1	60.879	QIP(0.339)FP(0.339)SGTP(0.321)LHANSMVSENVIQSTAVTTVSSGTK	5
sp|Q15942|ZYX_HUMAN;tr|H0Y2Y8|H0Y2Y8_HUMAN;tr|B4DQX7|B4DQX7_HUMAN;tr|B4DQR8|B4DQR8_HUMAN	331;299;174;244	sp|Q15942|ZYX_HUMAN	331	>sp|Q15942|ZYX_HUMAN Zyxin OS=Homo sapiens GN=ZYX PE=1 SV=1;>tr|H0Y2Y8|H0Y2Y8_HUMAN Zyxin (Fragment) OS=Homo sapiens GN=ZYX PE=2 SV=1;>tr|B4DQX7|B4DQX7_HUMAN Zyxin OS=Homo sapiens GN=ZYX PE=2 SV=1;>tr|B4DQR8|B4DQR8_HUMAN Zyxin OS=Homo sapiens GN=ZYX PE=2 S	83.204	QHP(0.376)VP(0.624)P(0.624)P(0.376)AQNQNQVR	3
sp|Q15942|ZYX_HUMAN;tr|H0Y2Y8|H0Y2Y8_HUMAN;tr|B4DQX7|B4DQX7_HUMAN;tr|B4DQR8|B4DQR8_HUMAN	335;303;178;248	sp|Q15942|ZYX_HUMAN	335	>sp|Q15942|ZYX_HUMAN Zyxin OS=Homo sapiens GN=ZYX PE=1 SV=1;>tr|H0Y2Y8|H0Y2Y8_HUMAN Zyxin (Fragment) OS=Homo sapiens GN=ZYX PE=2 SV=1;>tr|B4DQX7|B4DQX7_HUMAN Zyxin OS=Homo sapiens GN=ZYX PE=2 SV=1;>tr|B4DQR8|B4DQR8_HUMAN Zyxin OS=Homo sapiens GN=ZYX PE=2 S	83.204	QHP(0.376)VP(0.624)P(0.624)P(0.376)AQNQNQVR	7
tr|J3KS33|J3KS33_HUMAN;sp|Q9H2G4|TSYL2_HUMAN	30;30	tr|J3KS33|J3KS33_HUMAN	30	>tr|J3KS33|J3KS33_HUMAN Testis-specific Y-encoded-like protein 2 (Fragment) OS=Homo sapiens GN=TSPYL2 PE=2 SV=1;>sp|Q9H2G4|TSYL2_HUMAN Testis-specific Y-encoded-like protein 2 OS=Homo sapiens GN=TSPYL2 PE=1 SV=1	59.585	DP(0.222)P(0.825)P(0.949)P(0.976)P(0.28)P(0.425)P(0.287)P(0.22)P(0.207)LLRLP(0.157)LP(0.41)P(0.37)P(0.672)QQR	7
tr|J3KS33|J3KS33_HUMAN;sp|Q9H2G4|TSYL2_HUMAN	31;31	tr|J3KS33|J3KS33_HUMAN	31	>tr|J3KS33|J3KS33_HUMAN Testis-specific Y-encoded-like protein 2 (Fragment) OS=Homo sapiens GN=TSPYL2 PE=2 SV=1;>sp|Q9H2G4|TSYL2_HUMAN Testis-specific Y-encoded-like protein 2 OS=Homo sapiens GN=TSPYL2 PE=1 SV=1	59.585	DP(0.222)P(0.825)P(0.949)P(0.976)P(0.28)P(0.425)P(0.287)P(0.22)P(0.207)LLRLP(0.157)LP(0.41)P(0.37)P(0.672)QQR	8
tr|J3KS33|J3KS33_HUMAN;sp|Q9H2G4|TSYL2_HUMAN	32;32	tr|J3KS33|J3KS33_HUMAN	32	>tr|J3KS33|J3KS33_HUMAN Testis-specific Y-encoded-like protein 2 (Fragment) OS=Homo sapiens GN=TSPYL2 PE=2 SV=1;>sp|Q9H2G4|TSYL2_HUMAN Testis-specific Y-encoded-like protein 2 OS=Homo sapiens GN=TSPYL2 PE=1 SV=1	59.585	DP(0.222)P(0.825)P(0.949)P(0.976)P(0.28)P(0.425)P(0.287)P(0.22)P(0.207)LLRLP(0.157)LP(0.41)P(0.37)P(0.672)QQR	9
tr|J3KS33|J3KS33_HUMAN;sp|Q9H2G4|TSYL2_HUMAN	40;40	tr|J3KS33|J3KS33_HUMAN	40	>tr|J3KS33|J3KS33_HUMAN Testis-specific Y-encoded-like protein 2 (Fragment) OS=Homo sapiens GN=TSPYL2 PE=2 SV=1;>sp|Q9H2G4|TSYL2_HUMAN Testis-specific Y-encoded-like protein 2 OS=Homo sapiens GN=TSPYL2 PE=1 SV=1	59.585	DP(0.222)P(0.825)P(0.949)P(0.976)P(0.28)P(0.425)P(0.287)P(0.22)P(0.207)LLRLP(0.157)LP(0.41)P(0.37)P(0.672)QQR	17
sp|Q9H987|SYP2L_HUMAN	722	sp|Q9H987|SYP2L_HUMAN	722	>sp|Q9H987|SYP2L_HUMAN Synaptopodin 2-like protein OS=Homo sapiens GN=SYNPO2L PE=2 SV=3	47.113	TP(0.905)P(0.144)P(0.221)MTP(0.724)KTP(0.455)P(0.455)P(0.116)VAP(0.581)KP(0.699)P(0.699)SR	10
sp|Q9H987|SYP2L_HUMAN	723	sp|Q9H987|SYP2L_HUMAN	723	>sp|Q9H987|SYP2L_HUMAN Synaptopodin 2-like protein OS=Homo sapiens GN=SYNPO2L PE=2 SV=3	47.113	TP(0.905)P(0.144)P(0.221)MTP(0.724)KTP(0.455)P(0.455)P(0.116)VAP(0.581)KP(0.699)P(0.699)SR	11
sp|Q9UL51|HCN2_HUMAN	775	sp|Q9UL51|HCN2_HUMAN	775	>sp|Q9UL51|HCN2_HUMAN Potassium/sodium hyperpolarization-activated cyclic nucleotide-gated channel 2 OS=Homo sapiens GN=HCN2 PE=1 SV=3	51.052	LVRRP(0.577)P(0.577)P(0.866)GP(0.989)AP(0.978)AAASP(0.926)GP(0.117)P(0.219)P(0.218)P(0.174)ASP(0.174)P(0.174)GAP(0.005)ASP(0.005)R	19
sp|Q9UL51|HCN2_HUMAN	776	sp|Q9UL51|HCN2_HUMAN	776	>sp|Q9UL51|HCN2_HUMAN Potassium/sodium hyperpolarization-activated cyclic nucleotide-gated channel 2 OS=Homo sapiens GN=HCN2 PE=1 SV=3	51.052	LVRRP(0.577)P(0.577)P(0.866)GP(0.989)AP(0.978)AAASP(0.926)GP(0.117)P(0.219)P(0.218)P(0.174)ASP(0.174)P(0.174)GAP(0.005)ASP(0.005)R	20
sp|Q9Y490|TLN1_HUMAN;tr|Q5TCU6|Q5TCU6_HUMAN	460;460	sp|Q9Y490|TLN1_HUMAN	460	>sp|Q9Y490|TLN1_HUMAN Talin-1 OS=Homo sapiens GN=TLN1 PE=1 SV=3;>tr|Q5TCU6|Q5TCU6_HUMAN Talin-1 OS=Homo sapiens GN=TLN1 PE=2 SV=1	76.799	SGASGP(0.448)ENFQVGSMP(0.423)P(0.13)AQQQITSGQMHR	6
tr|E5RHA8|E5RHA8_HUMAN	106	tr|E5RHA8|E5RHA8_HUMAN	106	>tr|E5RHA8|E5RHA8_HUMAN Pre-mRNA-splicing factor RBM22 (Fragment) OS=Homo sapiens GN=RBM22 PE=2 SV=1	46.558	VP(0.921)AVP(0.2)SSP(0.484)P(0.487)SLP(0.674)AP(0.346)SP(0.942)P(0.947)QVSLRCQGLRR	8
tr|E5RHA8|E5RHA8_HUMAN	107	tr|E5RHA8|E5RHA8_HUMAN	107	>tr|E5RHA8|E5RHA8_HUMAN Pre-mRNA-splicing factor RBM22 (Fragment) OS=Homo sapiens GN=RBM22 PE=2 SV=1	46.558	VP(0.921)AVP(0.2)SSP(0.484)P(0.487)SLP(0.674)AP(0.346)SP(0.942)P(0.947)QVSLRCQGLRR	9
