# Supplementary material for: Proteomic analysis reveals diverse proline hydroxylation-mediated oxygen-sensing cellular pathways in cancer cells
Source: Oncotarget. 2016 Oct 13;7(48):79154–69. doi: 10.18632/oncotarget.12632 (PMC5346705; doi:10.18632/oncotarget.12632)
Supplement: Supplementary file 3 [file oncotarget-07-79154-s003.xlsx]

## Sheet: Column headers
Table S2. The list of proline hydroxylation sites with calculated stoichiometries in Hela cells.
Header name	Explanation
Proteins	The UniProt IDs of proteins identified with the same modification site
Positions within proteins	The positions of the modification corresponding to each protein in the column "Proteins"
Leading proteins	The UniProt IDs of proteins identified with all the peptides in the protein group
Positions	The positions of the modification corresponding to each protein in the column "Leading [roteins"
Fasta headers	Fasta header information of each leading protein
Score	Andremeda score to evaluate peptide-spectrum matching quality
Modified sequence with probabilities	Modified peptide sequence and the number in the parenthesis following each modification site indicates the localization probabilities (0-1 with 1 being the exclusive localization)
Mod Prec Int	The summed precursor ion intensity of the modified peptide
Unmod Prec Int	The summed precursor ion intensity of the unmodified peptide
Stoichiometry (%)	The percentage of the modification

## Sheet: Sheet1
Proteins	Positions within proteins	Leading proteins	Positions	Fasta headers	Score	Modified sequence with probabilities	Mod Prec Int	Unmod Prec Int	Stoichiometry (%)
sp|P50454|SERPH_HUMAN;tr|E9PPV6|E9PPV6_HUMAN;tr|E9PR70|E9PR70_HUMAN;tr|E9PK86|E9PK86_HUMAN;tr|E9PMI5|E9PMI5_HUMAN;tr|E9PNX1|E9PNX1_HUMAN;tr|E9PJH8|E9PJH8_HUMAN;tr|E9PIG2|E9PIG2_HUMAN;tr|E9PRS3|E9PRS3_HUMAN;tr|E9PQ34|E9PQ34_HUMAN	30;30;30;30;30;30;30;30;30;30	sp|P50454|SERPH_HUMAN	30	>sp|P50454|SERPH_HUMAN Serpin H1 OS=Homo sapiens GN=SERPINH1 PE=1 SV=2;>tr|E9PPV6|E9PPV6_HUMAN Serpin H1 OS=Homo sapiens GN=SERPINH1 PE=2 SV=1;>tr|E9PR70|E9PR70_HUMAN Serpin H1 (Fragment) OS=Homo sapiens GN=SERPINH1 PE=2 SV=1;>tr|E9PK86|E9PK86_HUMAN Serpin	217.2	KPAAAAAP(1)GTAEK	53956191	9954960	84.4238
tr|H3BRV0|H3BRV0_HUMAN;sp|Q99613|EIF3C_HUMAN;sp|B5ME19|EIFCL_HUMAN	593;603;604	tr|H3BRV0|H3BRV0_HUMAN	593	>tr|H3BRV0|H3BRV0_HUMAN Eukaryotic translation initiation factor 3 subunit C OS=Homo sapiens GN=EIF3C PE=2 SV=1;>sp|Q99613|EIF3C_HUMAN Eukaryotic translation initiation factor 3 subunit C OS=Homo sapiens GN=EIF3C PE=1 SV=1;>sp|B5ME19|EIFCL_HUMAN Eukaryotic	48.832	DLMLMSHLQDNIQHADP(0.827)P(0.173)VQILYNR	3549400	1406900	71.6139
sp|P78371|TCPB_HUMAN;tr|F5GWF6|F5GWF6_HUMAN;tr|F8VQ14|F8VQ14_HUMAN	300;300;300	sp|P78371|TCPB_HUMAN	300	>sp|P78371|TCPB_HUMAN T-complex protein 1 subunit beta OS=Homo sapiens GN=CCT2 PE=1 SV=4;>tr|F5GWF6|F5GWF6_HUMAN T-complex protein 1 subunit beta OS=Homo sapiens GN=CCT2 PE=2 SV=2;>tr|F8VQ14|F8VQ14_HUMAN T-complex protein 1 subunit beta OS=Homo sapiens GN=	77.907	QLIYNYP(1)EQLFGAAGVMAIEHADFAGVER	14368300	17053040	45.7278
sp|Q13813|SPTN1_HUMAN;tr|A6NG51|A6NG51_HUMAN	3;3	sp|Q13813|SPTN1_HUMAN;tr|A6NG51|A6NG51_HUMAN	3;3	>sp|Q13813|SPTN1_HUMAN Spectrin alpha chain, non-erythrocytic 1 OS=Homo sapiens GN=SPTAN1 PE=1 SV=3;>tr|A6NG51|A6NG51_HUMAN Spectrin alpha chain, non-erythrocytic 1 OS=Homo sapiens GN=SPTAN1 PE=2 SV=2	56.122	MDP(1)SGVK	3550000	4549500	43.8299
sp|P11177|ODPB_HUMAN;tr|C9J634|C9J634_HUMAN;tr|F8WF02|F8WF02_HUMAN	209;191;209	sp|P11177|ODPB_HUMAN	209	>sp|P11177|ODPB_HUMAN Pyruvate dehydrogenase E1 component subunit beta, mitochondrial OS=Homo sapiens GN=PDHB PE=1 SV=3;>tr|C9J634|C9J634_HUMAN Pyruvate dehydrogenase E1 component subunit beta, mitochondrial OS=Homo sapiens GN=PDHB PE=2 SV=1;>tr|F8WF02|F8W	86.32	DNNP(0.001)VVVLENELMYGVP(0.998)FEFPPEAQSK	15206900	20332000	42.7895
sp|P23528|COF1_HUMAN;tr|E9PP50|E9PP50_HUMAN;tr|G3V1A4|G3V1A4_HUMAN;tr|E9PK25|E9PK25_HUMAN;tr|E9PQB7|E9PQB7_HUMAN;sp|Q9Y281|COF2_HUMAN	110;110;93;148;93;110	sp|P23528|COF1_HUMAN;sp|Q9Y281|COF2_HUMAN	110;110	>sp|P23528|COF1_HUMAN Cofilin-1 OS=Homo sapiens GN=CFL1 PE=1 SV=3;>tr|E9PP50|E9PP50_HUMAN Cofilin-1 (Fragment) OS=Homo sapiens GN=CFL1 PE=2 SV=1;>tr|G3V1A4|G3V1A4_HUMAN Cofilin 1 (Non-muscle), isoform CRA_a OS=Homo sapiens GN=CFL1 PE=2 SV=1;>tr|E9PK25|E9PK	88.637	KEDLVFIFWAP(1)ESAP(1)LK	20774000	37145293	35.8672
sp|P46940|IQGA1_HUMAN	129	sp|P46940|IQGA1_HUMAN	129	>sp|P46940|IQGA1_HUMAN Ras GTPase-activating-like protein IQGAP1 OS=Homo sapiens GN=IQGAP1 PE=1 SV=1	60.949	HTDNVIQWLNAMDEIGLP(1)K	4678200	9911600	32.0649
sp|P60709|ACTB_HUMAN;sp|P63261|ACTG_HUMAN;tr|I3L3I0|I3L3I0_HUMAN;tr|I3L1U9|I3L1U9_HUMAN;tr|I3L4N8|I3L4N8_HUMAN	164;164;164;164;155	sp|P60709|ACTB_HUMAN;sp|P63261|ACTG_HUMAN	164;164	>sp|P60709|ACTB_HUMAN Actin, cytoplasmic 1 OS=Homo sapiens GN=ACTB PE=1 SV=1;>sp|P63261|ACTG_HUMAN Actin, cytoplasmic 2 OS=Homo sapiens GN=ACTG1 PE=1 SV=1;>tr|I3L3I0|I3L3I0_HUMAN Actin, cytoplasmic 2, N-terminally processed (Fragment) OS=Homo sapiens GN=AC	88.573	TTGIVMDSGDGVTHTVP(1)IYEGYALPHAILR	1466807080	3260148470	31.0307
sp|Q15393|SF3B3_HUMAN;tr|J3QKV4|J3QKV4_HUMAN	453;74	sp|Q15393|SF3B3_HUMAN	453	>sp|Q15393|SF3B3_HUMAN Splicing factor 3B subunit 3 OS=Homo sapiens GN=SF3B3 PE=1 SV=4;>tr|J3QKV4|J3QKV4_HUMAN Splicing factor 3B subunit 3 (Fragment) OS=Homo sapiens GN=SF3B3 PE=2 SV=1	101.53	HGLEVSEMAVSELP(1)GNP(1)NAVWTVR	10867600	29358190	27.0165
sp|Q15393|SF3B3_HUMAN;tr|J3QKV4|J3QKV4_HUMAN	456;77	sp|Q15393|SF3B3_HUMAN	456	>sp|Q15393|SF3B3_HUMAN Splicing factor 3B subunit 3 OS=Homo sapiens GN=SF3B3 PE=1 SV=4;>tr|J3QKV4|J3QKV4_HUMAN Splicing factor 3B subunit 3 (Fragment) OS=Homo sapiens GN=SF3B3 PE=2 SV=1	101.53	HGLEVSEMAVSELP(1)GNP(1)NAVWTVR	10867600	29358190	27.0165
sp|Q13347|EIF3I_HUMAN	239	sp|Q13347|EIF3I_HUMAN	239	>sp|Q13347|EIF3I_HUMAN Eukaryotic translation initiation factor 3 subunit I OS=Homo sapiens GN=EIF3I PE=1 SV=1	61.478	TERPVNSAALSP(1)NYDHVVLGGGQEAMDVTTTSTR	8757000	25117700	25.8512
sp|P42771|CD2A1_HUMAN;tr|J3QRG6|J3QRG6_HUMAN;tr|G3XAG3|G3XAG3_HUMAN	3;3;3	sp|P42771|CD2A1_HUMAN	3	>sp|P42771|CD2A1_HUMAN Cyclin-dependent kinase inhibitor 2A, isoforms 1/2/3 OS=Homo sapiens GN=CDKN2A PE=1 SV=2;>tr|J3QRG6|J3QRG6_HUMAN Cyclin-dependent kinase inhibitor 2A, isoforms 1/2/3 OS=Homo sapiens GN=CDKN2A PE=2 SV=1;>tr|G3XAG3|G3XAG3_HUMAN Cyclin-	85.177	MEP(0.991)AAGSSMEP(0.009)SADWLATAAAR	5602800	16393000	25.4721
sp|P40121|CAPG_HUMAN;tr|H7C0X8|H7C0X8_HUMAN	324;79	sp|P40121|CAPG_HUMAN	324	>sp|P40121|CAPG_HUMAN Macrophage-capping protein OS=Homo sapiens GN=CAPG PE=1 SV=2;>tr|H7C0X8|H7C0X8_HUMAN Macrophage-capping protein (Fragment) OS=Homo sapiens GN=CAPG PE=2 SV=1	76.156	MQYAP(1)NTQVEILPQGHESPIFK	5327900	17735900	23.1007
sp|P15924|DESP_HUMAN	2042	sp|P15924|DESP_HUMAN	2042	>sp|P15924|DESP_HUMAN Desmoplakin OS=Homo sapiens GN=DSP PE=1 SV=3	111.33	LISP(1)ESTVMLLEAQAATGGIIDPHRNEK	10984890	37969890	22.4389
sp|P35579|MYH9_HUMAN	311	sp|P35579|MYH9_HUMAN	311	>sp|P35579|MYH9_HUMAN Myosin-9 OS=Homo sapiens GN=MYH9 PE=1 SV=4	62.442	FLSNGHVTIP(1)GQQDKDMFQETMEAMR	3058960	14145390	17.7802
sp|P23258|TBG1_HUMAN;tr|K7EIS0|K7EIS0_HUMAN	173;186	sp|P23258|TBG1_HUMAN	173	>sp|P23258|TBG1_HUMAN Tubulin gamma-1 chain OS=Homo sapiens GN=TUBG1 PE=1 SV=2;>tr|K7EIS0|K7EIS0_HUMAN Tubulin gamma chain (Fragment) OS=Homo sapiens GN=TUBG1 PE=2 SV=1	51.557	KLVQTYSVFP(0.985)NQDEMSDVVVQP(0.015)YNSLLTLK	1140800	5464680	17.2705
sp|Q06830|PRDX1_HUMAN	179	sp|Q06830|PRDX1_HUMAN	179	>sp|Q06830|PRDX1_HUMAN Peroxiredoxin-1 OS=Homo sapiens GN=PRDX1 PE=1 SV=1	84.946	HGEVCP(1)AGWKP(1)GSDTIKP(1)DVQK	9196900	46773660	16.4317
sp|Q00796|DHSO_HUMAN;tr|H0YLA4|H0YLA4_HUMAN;tr|B7Z3A6|B7Z3A6_HUMAN;tr|H0YKB3|H0YKB3_HUMAN	65;44;65;65	sp|Q00796|DHSO_HUMAN	65	>sp|Q00796|DHSO_HUMAN Sorbitol dehydrogenase OS=Homo sapiens GN=SORD PE=1 SV=4;>tr|H0YLA4|H0YLA4_HUMAN Sorbitol dehydrogenase OS=Homo sapiens GN=SORD PE=2 SV=1;>tr|B7Z3A6|B7Z3A6_HUMAN Sorbitol dehydrogenase OS=Homo sapiens GN=SORD PE=2 SV=1;>tr|H0YKB3|H0YK	125.36	KP(1)MVLGHEASGTVEK	6246700	33245200	15.8177
sp|P31327|CPSM_HUMAN	265	sp|P31327|CPSM_HUMAN	265	>sp|P31327|CPSM_HUMAN Carbamoyl-phosphate synthase [ammonia], mitochondrial OS=Homo sapiens GN=CPS1 PE=1 SV=2	85.376	MEYDGILIAGGP(0.999)GNP(0.001)ALAEPLIQNVR	47031800	260025230	15.317
sp|P23526|SAHH_HUMAN	124	sp|P23526|SAHH_HUMAN	124	>sp|P23526|SAHH_HUMAN Adenosylhomocysteinase OS=Homo sapiens GN=AHCY PE=1 SV=4	164.99	DGP(1)LNMILDDGGDLTNLIHTK	14548020	83295980	14.8686
sp|P31327|CPSM_HUMAN;tr|E7EWJ3|E7EWJ3_HUMAN;tr|C9JTA4|C9JTA4_HUMAN	99;105;99	sp|P31327|CPSM_HUMAN	99	>sp|P31327|CPSM_HUMAN Carbamoyl-phosphate synthase [ammonia], mitochondrial OS=Homo sapiens GN=CPS1 PE=1 SV=2;>tr|E7EWJ3|E7EWJ3_HUMAN Carbamoyl-phosphate synthase [ammonia], mitochondrial (Fragment) OS=Homo sapiens GN=CPS1 PE=2 SV=1;>tr|C9JTA4|C9JTA4_HUMAN	92.901	GQILTMANP(1)IIGNGGAPDTTALDELGLSK	20637000	121478100	14.5213
sp|Q96AE4|FUBP1_HUMAN;tr|E9PEB5|E9PEB5_HUMAN;tr|B4DT31|B4DT31_HUMAN	598;598;619	sp|Q96AE4|FUBP1_HUMAN	598	>sp|Q96AE4|FUBP1_HUMAN Far upstream element-binding protein 1 OS=Homo sapiens GN=FUBP1 PE=1 SV=3;>tr|E9PEB5|E9PEB5_HUMAN Far upstream element-binding protein 1 OS=Homo sapiens GN=FUBP1 PE=2 SV=1;>tr|B4DT31|B4DT31_HUMAN Far upstream element-binding protein	88.708	KMGQAVP(0.868)AP(0.125)TGAP(0.003)P(0.004)GGQPDYSAAWAEYYR	8862900	53723000	14.1612
sp|P28066|PSA5_HUMAN	222	sp|P28066|PSA5_HUMAN	222	>sp|P28066|PSA5_HUMAN Proteasome subunit alpha type-5 OS=Homo sapiens GN=PSMA5 PE=1 SV=3	71.946	LNATNIELATVQP(1)GQNFHMFTKEELEEVIK	10322450	70940810	12.7025
sp|O43175|SERA_HUMAN;tr|Q5SZU1|Q5SZU1_HUMAN	475;441	sp|O43175|SERA_HUMAN	475	>sp|O43175|SERA_HUMAN D-3-phosphoglycerate dehydrogenase OS=Homo sapiens GN=PHGDH PE=1 SV=4;>tr|Q5SZU1|Q5SZU1_HUMAN D-3-phosphoglycerate dehydrogenase OS=Homo sapiens GN=PHGDH PE=2 SV=1	166.59	TQTSDP(1)AMLPTMIGLLAEAGVR	14049200	97477564	12.5972
sp|P22626|ROA2_HUMAN	223	sp|P22626|ROA2_HUMAN	223	>sp|P22626|ROA2_HUMAN Heterogeneous nuclear ribonucleoproteins A2/B1 OS=Homo sapiens GN=HNRNPA2B1 PE=1 SV=2	145.1	GGGGNFGP(0.09)GP(0.91)GSNFR	53004000	391814950	11.9159
tr|E9PF10|E9PF10_HUMAN;sp|O75694|NU155_HUMAN;tr|D6RA13|D6RA13_HUMAN	2;2;2	tr|E9PF10|E9PF10_HUMAN	2	>tr|E9PF10|E9PF10_HUMAN Nuclear pore complex protein Nup155 OS=Homo sapiens GN=NUP155 PE=2 SV=1;>sp|O75694|NU155_HUMAN Nuclear pore complex protein Nup155 OS=Homo sapiens GN=NUP155 PE=1 SV=1;>tr|D6RA13|D6RA13_HUMAN Nuclear pore complex protein Nup155 OS=Ho	160.12	P(0.987)SSLLGAAMP(0.013)ASTSAAALQEALENAGR	6210300	46685020	11.7407
sp|P07954|FUMH_HUMAN	137	sp|P07954|FUMH_HUMAN	137	>sp|P07954|FUMH_HUMAN Fumarate hydratase, mitochondrial OS=Homo sapiens GN=FH PE=1 SV=3	42.885	LNDHFP(1)LVVWQTGSGTQTNMNVNEVISNR	3827500	29546350	11.4686
sp|P22626|ROA2_HUMAN	330	sp|P22626|ROA2_HUMAN	330	>sp|P22626|ROA2_HUMAN Heterogeneous nuclear ribonucleoproteins A2/B1 OS=Homo sapiens GN=HNRNPA2B1 PE=1 SV=2	190.91	NMGGP(1)YGGGNYGP(1)GGSGGSGGYGGR	102584390	807485380	11.2721
sp|P46940|IQGA1_HUMAN;tr|H0YLE8|H0YLE8_HUMAN	1113;541	sp|P46940|IQGA1_HUMAN	1113	>sp|P46940|IQGA1_HUMAN Ras GTPase-activating-like protein IQGAP1 OS=Homo sapiens GN=IQGAP1 PE=1 SV=1;>tr|H0YLE8|H0YLE8_HUMAN Ras GTPase-activating-like protein IQGAP1 OS=Homo sapiens GN=IQGAP1 PE=2 SV=1	59.05	SWVNQMESQTGEASKLP(0.999)YDVTP(0.001)EQALAHEEVK	9322600	73698700	11.2292
sp|P52272|HNRPM_HUMAN;tr|M0QYL3|M0QYL3_HUMAN;tr|M0QZM1|M0QZM1_HUMAN	331;57;117	sp|P52272|HNRPM_HUMAN;tr|M0QZM1|M0QZM1_HUMAN	331;117	>sp|P52272|HNRPM_HUMAN Heterogeneous nuclear ribonucleoprotein M OS=Homo sapiens GN=HNRNPM PE=1 SV=3;>tr|M0QYL3|M0QYL3_HUMAN Heterogeneous nuclear ribonucleoprotein M (Fragment) OS=Homo sapiens GN=HNRNPM PE=2 SV=1;>tr|M0QZM1|M0QZM1_HUMAN Heterogeneous nucl	86.439	GIGMGNIGP(1)AGMGMEGIGFGINK	18966000	151963840	11.0958
sp|P58107|EPIPL_HUMAN	3116	sp|P58107|EPIPL_HUMAN	3116	>sp|P58107|EPIPL_HUMAN Epiplakin OS=Homo sapiens GN=EPPK1 PE=1 SV=2	91.589	LTAIIEEAEEAP(1)GARP(1)QLQDAWR	2050000	16445280	11.0839
sp|Q9UJS0|CMC2_HUMAN;tr|F5GX33|F5GX33_HUMAN	520;412	sp|Q9UJS0|CMC2_HUMAN	520	>sp|Q9UJS0|CMC2_HUMAN Calcium-binding mitochondrial carrier protein Aralar2 OS=Homo sapiens GN=SLC25A13 PE=1 SV=2;>tr|F5GX33|F5GX33_HUMAN Calcium-binding mitochondrial carrier protein Aralar2 OS=Homo sapiens GN=SLC25A13 PE=2 SV=1	54.273	ASFANEDGQVSP(0.829)GSLLLAGAIAGMP(0.17)AASLVTP(0.001)ADVIK	3648200	34619300	9.53342
tr|J3KP15|J3KP15_HUMAN;sp|Q01130|SRSF2_HUMAN;tr|J3QL05|J3QL05_HUMAN;tr|B4DN89|B4DN89_HUMAN	6;6;6;6	tr|J3KP15|J3KP15_HUMAN	6	>tr|J3KP15|J3KP15_HUMAN Serine/arginine-rich-splicing factor 2 (Fragment) OS=Homo sapiens GN=SRSF2 PE=2 SV=1;>sp|Q01130|SRSF2_HUMAN Serine/arginine-rich splicing factor 2 OS=Homo sapiens GN=SRSF2 PE=1 SV=4;>tr|J3QL05|J3QL05_HUMAN Serine/arginine-rich-splic	65.207	SYGRP(0.399)P(0.301)P(0.301)DVEGMTSLKVDNLTYR	2627300	25153100	9.45739
sp|Q15293|RCN1_HUMAN;tr|B7Z1M1|B7Z1M1_HUMAN	275;224	sp|Q15293|RCN1_HUMAN	275	>sp|Q15293|RCN1_HUMAN Reticulocalbin-1 OS=Homo sapiens GN=RCN1 PE=1 SV=1;>tr|B7Z1M1|B7Z1M1_HUMAN Reticulocalbin-1 OS=Homo sapiens GN=RCN1 PE=2 SV=1	134.25	HWILP(1)QDYDHAQAEAR	14372000	139321390	9.35109
sp|P07237|PDIA1_HUMAN;tr|H7BZ94|H7BZ94_HUMAN;tr|F5H8J2|F5H8J2_HUMAN;tr|H0Y3Z3|H0Y3Z3_HUMAN;tr|I3L398|I3L398_HUMAN	329;285;272;95;178	sp|P07237|PDIA1_HUMAN	329	>sp|P07237|PDIA1_HUMAN Protein disulfide-isomerase OS=Homo sapiens GN=P4HB PE=1 SV=3;>tr|H7BZ94|H7BZ94_HUMAN Protein disulfide-isomerase OS=Homo sapiens GN=P4HB PE=2 SV=2;>tr|F5H8J2|F5H8J2_HUMAN Uncharacterized protein OS=Homo sapiens GN=P4HB PE=3 SV=1;>tr	138.42	YKP(1)ESEELTAER	16915800	179204000	8.62524
sp|P13639|EF2_HUMAN	432	sp|P13639|EF2_HUMAN	432	>sp|P13639|EF2_HUMAN Elongation factor 2 OS=Homo sapiens GN=EEF2 PE=1 SV=4	86.189	IMGP(1)NYTPGKK	6825700	92021530	6.9053
sp|O14818|PSA7_HUMAN;tr|H0Y586|H0Y586_HUMAN;sp|Q8TAA3|PSA7L_HUMAN	149;75;157	sp|O14818|PSA7_HUMAN	149	>sp|O14818|PSA7_HUMAN Proteasome subunit alpha type-7 OS=Homo sapiens GN=PSMA7 PE=1 SV=1;>tr|H0Y586|H0Y586_HUMAN Proteasome subunit alpha type-7 (Fragment) OS=Homo sapiens GN=PSMA7 PE=4 SV=1;>sp|Q8TAA3|PSA7L_HUMAN Proteasome subunit alpha type-7-like OS=Ho	99.834	LYQTDP(1)SGTYHAWK	6929500	93991510	6.86626
tr|B7Z972|B7Z972_HUMAN;sp|P22061|PIMT_HUMAN;tr|J3KP72|J3KP72_HUMAN;tr|H7BY58|H7BY58_HUMAN	150;185;243;243	tr|B7Z972|B7Z972_HUMAN	150	>tr|B7Z972|B7Z972_HUMAN Protein-L-isoaspartate O-methyltransferase OS=Homo sapiens GN=PCMT1 PE=2 SV=1;>sp|P22061|PIMT_HUMAN Protein-L-isoaspartate(D-aspartate) O-methyltransferase OS=Homo sapiens GN=PCMT1 PE=1 SV=4;>tr|J3KP72|J3KP72_HUMAN Protein-L-isoaspa	91.238	LILP(0.147)VGP(0.853)AGGNQMLEQYDKLQDGSIK	2588400	37739000	6.41846
sp|Q13435|SF3B2_HUMAN;tr|E9PPJ0|E9PPJ0_HUMAN;tr|E9PJ04|E9PJ04_HUMAN;tr|E9PJT3|E9PJT3_HUMAN	20;20;20;20	sp|Q13435|SF3B2_HUMAN	20	>sp|Q13435|SF3B2_HUMAN Splicing factor 3B subunit 2 OS=Homo sapiens GN=SF3B2 PE=1 SV=2;>tr|E9PPJ0|E9PPJ0_HUMAN Splicing factor 3B subunit 2 OS=Homo sapiens GN=SF3B2 PE=2 SV=1;>tr|E9PJ04|E9PJ04_HUMAN Splicing factor 3B subunit 2 (Fragment) OS=Homo sapiens G	104.53	ATEHPEPPKAELQLP(0.001)P(0.002)P(0.043)P(0.118)P(0.927)P(0.909)GHYGAWAAQELQAK	3168400	54724400	5.47287
sp|Q13435|SF3B2_HUMAN;tr|E9PPJ0|E9PPJ0_HUMAN;tr|E9PJ04|E9PJ04_HUMAN;tr|E9PJT3|E9PJT3_HUMAN	21;21;21;21	sp|Q13435|SF3B2_HUMAN	21	>sp|Q13435|SF3B2_HUMAN Splicing factor 3B subunit 2 OS=Homo sapiens GN=SF3B2 PE=1 SV=2;>tr|E9PPJ0|E9PPJ0_HUMAN Splicing factor 3B subunit 2 OS=Homo sapiens GN=SF3B2 PE=2 SV=1;>tr|E9PJ04|E9PJ04_HUMAN Splicing factor 3B subunit 2 (Fragment) OS=Homo sapiens G	104.53	ATEHPEPPKAELQLP(0.001)P(0.002)P(0.043)P(0.118)P(0.927)P(0.909)GHYGAWAAQELQAK	3168400	54724400	5.47287
sp|P51991|ROA3_HUMAN;tr|H7C1J8|H7C1J8_HUMAN	359;96	sp|P51991|ROA3_HUMAN	359	>sp|P51991|ROA3_HUMAN Heterogeneous nuclear ribonucleoprotein A3 OS=Homo sapiens GN=HNRNPA3 PE=1 SV=2;>tr|H7C1J8|H7C1J8_HUMAN Heterogeneous nuclear ribonucleoprotein A3 (Fragment) OS=Homo sapiens GN=HNRNPA3 PE=2 SV=1	82.885	SSGSP(1)YGGGYGSGGGSGGYGSR	5169600	90133900	5.42435
sp|Q00325|MPCP_HUMAN;tr|F8VVM2|F8VVM2_HUMAN	194;193	sp|Q00325|MPCP_HUMAN	194	>sp|Q00325|MPCP_HUMAN Phosphate carrier protein, mitochondrial OS=Homo sapiens GN=SLC25A3 PE=1 SV=2;>tr|F8VVM2|F8VVM2_HUMAN Phosphate carrier protein, mitochondrial OS=Homo sapiens GN=SLC25A3 PE=2 SV=1	122.55	IQTQP(1)GYANTLR	10910300	191381300	5.39335
sp|O14745|NHRF1_HUMAN;tr|J3QRP6|J3QRP6_HUMAN	122;122	sp|O14745|NHRF1_HUMAN	122	>sp|O14745|NHRF1_HUMAN Na(+)/H(+) exchange regulatory cofactor NHE-RF1 OS=Homo sapiens GN=SLC9A3R1 PE=1 SV=4;>tr|J3QRP6|J3QRP6_HUMAN Na(+)/H(+) exchange regulatory cofactor NHE-RF1 (Fragment) OS=Homo sapiens GN=SLC9A3R1 PE=2 SV=1	98.015	AQEAP(0.007)GQAEP(0.997)P(0.997)AAAEVQGAGNENEPR	702960	12951700	5.14813
sp|O14745|NHRF1_HUMAN;tr|J3QRP6|J3QRP6_HUMAN	123;123	sp|O14745|NHRF1_HUMAN	123	>sp|O14745|NHRF1_HUMAN Na(+)/H(+) exchange regulatory cofactor NHE-RF1 OS=Homo sapiens GN=SLC9A3R1 PE=1 SV=4;>tr|J3QRP6|J3QRP6_HUMAN Na(+)/H(+) exchange regulatory cofactor NHE-RF1 (Fragment) OS=Homo sapiens GN=SLC9A3R1 PE=2 SV=1	98.015	AQEAP(0.007)GQAEP(0.997)P(0.997)AAAEVQGAGNENEPR	702960	12951700	5.14813
sp|P34897|GLYM_HUMAN;tr|G3V5L0|G3V5L0_HUMAN;tr|G3V540|G3V540_HUMAN;tr|G3V4W5|G3V4W5_HUMAN;tr|G3V2W0|G3V2W0_HUMAN	167;146;146;167;146	sp|P34897|GLYM_HUMAN	167	>sp|P34897|GLYM_HUMAN Serine hydroxymethyltransferase, mitochondrial OS=Homo sapiens GN=SHMT2 PE=1 SV=3;>tr|G3V5L0|G3V5L0_HUMAN Serine hydroxymethyltransferase, mitochondrial (Fragment) OS=Homo sapiens GN=SHMT2 PE=2 SV=1;>tr|G3V540|G3V540_HUMAN Serine hydr	57.616	IMGLDLP(1)DGGHLTHGYMSDVK	1332100	25372540	4.98827
sp|Q9Y490|TLN1_HUMAN;tr|Q5TCU6|Q5TCU6_HUMAN	460;460	sp|Q9Y490|TLN1_HUMAN	460	>sp|Q9Y490|TLN1_HUMAN Talin-1 OS=Homo sapiens GN=TLN1 PE=1 SV=3;>tr|Q5TCU6|Q5TCU6_HUMAN Talin-1 OS=Homo sapiens GN=TLN1 PE=2 SV=1	76.799	SGASGP(0.448)ENFQVGSMP(0.423)P(0.13)AQQQITSGQMHR	1939300	37109840	4.96631
sp|Q12904|AIMP1_HUMAN;tr|D6R937|D6R937_HUMAN	79;79	sp|Q12904|AIMP1_HUMAN	79	>sp|Q12904|AIMP1_HUMAN Aminoacyl tRNA synthase complex-interacting multifunctional protein 1 OS=Homo sapiens GN=AIMP1 PE=1 SV=2;>tr|D6R937|D6R937_HUMAN Endothelial monocyte-activating polypeptide 2 (Fragment) OS=Homo sapiens GN=AIMP1 PE=2 SV=1	60.879	QIP(0.339)FP(0.339)SGTP(0.321)LHANSMVSENVIQSTAVTTVSSGTK	2294200	44541350	4.89842
sp|Q12904|AIMP1_HUMAN;tr|D6R937|D6R937_HUMAN	81;81	sp|Q12904|AIMP1_HUMAN	81	>sp|Q12904|AIMP1_HUMAN Aminoacyl tRNA synthase complex-interacting multifunctional protein 1 OS=Homo sapiens GN=AIMP1 PE=1 SV=2;>tr|D6R937|D6R937_HUMAN Endothelial monocyte-activating polypeptide 2 (Fragment) OS=Homo sapiens GN=AIMP1 PE=2 SV=1	60.879	QIP(0.339)FP(0.339)SGTP(0.321)LHANSMVSENVIQSTAVTTVSSGTK	2294200	44541350	4.89842
sp|Q8TEM1|PO210_HUMAN	1302	sp|Q8TEM1|PO210_HUMAN	1302	>sp|Q8TEM1|PO210_HUMAN Nuclear pore membrane glycoprotein 210 OS=Homo sapiens GN=NUP210 PE=1 SV=3	81.808	LQLLNPEIEAEQILMSP(1)NSYIK	711670	15206420	4.47083
sp|P61978|HNRPK_HUMAN;tr|S4R457|S4R457_HUMAN;tr|Q5T6W5|Q5T6W5_HUMAN	23;23;23	sp|P61978|HNRPK_HUMAN;tr|Q5T6W5|Q5T6W5_HUMAN	23;23	>sp|P61978|HNRPK_HUMAN Heterogeneous nuclear ribonucleoprotein K OS=Homo sapiens GN=HNRNPK PE=1 SV=1;>tr|S4R457|S4R457_HUMAN Heterogeneous nuclear ribonucleoprotein K OS=Homo sapiens GN=HNRNPK PE=4 SV=1;>tr|Q5T6W5|Q5T6W5_HUMAN Heterogeneous nuclear ribonuc	111.66	RP(1)AEDMEEEQAFKR	7937920	179892700	4.22611
sp|Q9NYF8|BCLF1_HUMAN;tr|E9PK91|E9PK91_HUMAN;tr|E9PK09|E9PK09_HUMAN;tr|E9PQN2|E9PQN2_HUMAN;tr|E9PKI6|E9PKI6_HUMAN;tr|E9PJA7|E9PJA7_HUMAN	553;553;553;551;553;378	sp|Q9NYF8|BCLF1_HUMAN	553	>sp|Q9NYF8|BCLF1_HUMAN Bcl-2-associated transcription factor 1 OS=Homo sapiens GN=BCLAF1 PE=1 SV=2;>tr|E9PK91|E9PK91_HUMAN Bcl-2-associated transcription factor 1 OS=Homo sapiens GN=BCLAF1 PE=2 SV=1;>tr|E9PK09|E9PK09_HUMAN Bcl-2-associated transcription fa	97.767	MAP(1)VPLDDSNRPASLTK	2700200	63398200	4.08512
tr|G5EA52|G5EA52_HUMAN;sp|P30101|PDIA3_HUMAN;tr|H7BZJ3|H7BZJ3_HUMAN	45;65;41	tr|G5EA52|G5EA52_HUMAN;tr|H7BZJ3|H7BZJ3_HUMAN	45;41	>tr|G5EA52|G5EA52_HUMAN Protein disulfide isomerase family A, member 3, isoform CRA_b OS=Homo sapiens GN=PDIA3 PE=2 SV=1;>sp|P30101|PDIA3_HUMAN Protein disulfide-isomerase A3 OS=Homo sapiens GN=PDIA3 PE=1 SV=4;>tr|H7BZJ3|H7BZJ3_HUMAN Thioredoxin (Fragment)	121.29	LAP(1)EYEAAATR	4835400	118716000	3.91367
sp|P38646|GRP75_HUMAN;tr|D6RJI2|D6RJI2_HUMAN;tr|D6RA73|D6RA73_HUMAN	113;44;44	sp|P38646|GRP75_HUMAN	113	>sp|P38646|GRP75_HUMAN Stress-70 protein, mitochondrial OS=Homo sapiens GN=HSPA9 PE=1 SV=2;>tr|D6RJI2|D6RJI2_HUMAN Stress-70 protein, mitochondrial (Fragment) OS=Homo sapiens GN=HSPA9 PE=2 SV=1;>tr|D6RA73|D6RA73_HUMAN Stress-70 protein, mitochondrial (Frag	119.17	QAVTNP(1)NNTFYATK	17541000	482154600	3.51034
sp|Q86VP6|CAND1_HUMAN	782	sp|Q86VP6|CAND1_HUMAN	782	>sp|Q86VP6|CAND1_HUMAN Cullin-associated NEDD8-dissociated protein 1 OS=Homo sapiens GN=CAND1 PE=1 SV=2	121.99	MLTGP(1)VYSQSTALTHK	680400	19505000	3.37075
sp|P05783|K1C18_HUMAN;tr|F8VZY9|F8VZY9_HUMAN	22;22	sp|P05783|K1C18_HUMAN	22	>sp|P05783|K1C18_HUMAN Keratin, type I cytoskeletal 18 OS=Homo sapiens GN=KRT18 PE=1 SV=2;>tr|F8VZY9|F8VZY9_HUMAN Keratin, type I cytoskeletal 18 OS=Homo sapiens GN=KRT18 PE=2 SV=1	123.26	SLGSVQAP(1)SYGAR	41144000	1187653700	3.34831
tr|F8W1A4|F8W1A4_HUMAN;sp|P54819|KAD2_HUMAN;tr|F8VY04|F8VY04_HUMAN	196;196;154	tr|F8W1A4|F8W1A4_HUMAN	196	>tr|F8W1A4|F8W1A4_HUMAN Adenylate kinase 2, mitochondrial OS=Homo sapiens GN=AK2 PE=2 SV=1;>sp|P54819|KAD2_HUMAN Adenylate kinase 2, mitochondrial OS=Homo sapiens GN=AK2 PE=1 SV=2;>tr|F8VY04|F8VY04_HUMAN Adenylate kinase 2, mitochondrial OS=Homo sapiens GN	92.38	LQAYHTQTTP(1)LIEYYR	2624700	76763000	3.30618
sp|P18669|PGAM1_HUMAN;sp|Q8N0Y7|PGAM4_HUMAN	123;123	sp|P18669|PGAM1_HUMAN	123	>sp|P18669|PGAM1_HUMAN Phosphoglycerate mutase 1 OS=Homo sapiens GN=PGAM1 PE=1 SV=2;>sp|Q8N0Y7|PGAM4_HUMAN Probable phosphoglycerate mutase 4 OS=Homo sapiens GN=PGAM4 PE=2 SV=1	58.952	RSYDVP(0.041)P(0.646)P(0.689)P(0.393)MEP(0.222)DHP(0.009)FYSNISK	1737200	52661800	3.19344
sp|P18669|PGAM1_HUMAN;sp|Q8N0Y7|PGAM4_HUMAN	124;124	sp|P18669|PGAM1_HUMAN	124	>sp|P18669|PGAM1_HUMAN Phosphoglycerate mutase 1 OS=Homo sapiens GN=PGAM1 PE=1 SV=2;>sp|Q8N0Y7|PGAM4_HUMAN Probable phosphoglycerate mutase 4 OS=Homo sapiens GN=PGAM4 PE=2 SV=1	58.952	RSYDVP(0.041)P(0.646)P(0.689)P(0.393)MEP(0.222)DHP(0.009)FYSNISK	1737200	52661800	3.19344
sp|P17096|HMGA1_HUMAN;tr|H7BYM6|H7BYM6_HUMAN	33;33	sp|P17096|HMGA1_HUMAN	33	>sp|P17096|HMGA1_HUMAN High mobility group protein HMG-I/HMG-Y OS=Homo sapiens GN=HMGA1 PE=1 SV=3;>tr|H7BYM6|H7BYM6_HUMAN High mobility group protein HMG-I/HMG-Y OS=Homo sapiens GN=HMGA1 PE=2 SV=1	73.593	KQP(0.969)P(0.992)VSP(0.039)GTALVGSQK	1013900	34944990	2.81961
sp|P17096|HMGA1_HUMAN;tr|H7BYM6|H7BYM6_HUMAN	34;34	sp|P17096|HMGA1_HUMAN	34	>sp|P17096|HMGA1_HUMAN High mobility group protein HMG-I/HMG-Y OS=Homo sapiens GN=HMGA1 PE=1 SV=3;>tr|H7BYM6|H7BYM6_HUMAN High mobility group protein HMG-I/HMG-Y OS=Homo sapiens GN=HMGA1 PE=2 SV=1	73.593	KQP(0.969)P(0.992)VSP(0.039)GTALVGSQK	1013900	34944990	2.81961
sp|P55072|TERA_HUMAN	717	sp|P55072|TERA_HUMAN	717	>sp|P55072|TERA_HUMAN Transitional endoplasmic reticulum ATPase OS=Homo sapiens GN=VCP PE=1 SV=4	93.753	QTNP(1)SAMEVEEDDPVPEIR	2068500	76832920	2.62163
sp|P40121|CAPG_HUMAN;tr|E7ENU9|E7ENU9_HUMAN;tr|B8ZZL6|B8ZZL6_HUMAN	13;13;13	sp|P40121|CAPG_HUMAN	13	>sp|P40121|CAPG_HUMAN Macrophage-capping protein OS=Homo sapiens GN=CAPG PE=1 SV=2;>tr|E7ENU9|E7ENU9_HUMAN Macrophage-capping protein (Fragment) OS=Homo sapiens GN=CAPG PE=4 SV=1;>tr|B8ZZL6|B8ZZL6_HUMAN Macrophage-capping protein (Fragment) OS=Homo sapiens	58.952	MYTAIP(0.001)QSGSP(0.009)FP(0.993)GSVQDP(0.997)GLHVWR	2267480	121767200	1.8281
sp|P11940|PABP1_HUMAN;tr|E7EQV3|E7EQV3_HUMAN;tr|E7ERJ7|E7ERJ7_HUMAN;tr|H0YAR2|H0YAR2_HUMAN;tr|H0YB86|H0YB86_HUMAN;tr|H0YAP2|H0YAP2_HUMAN	316;271;284;185;7;114	sp|P11940|PABP1_HUMAN	316	>sp|P11940|PABP1_HUMAN Polyadenylate-binding protein 1 OS=Homo sapiens GN=PABPC1 PE=1 SV=2;>tr|E7EQV3|E7EQV3_HUMAN Polyadenylate-binding protein 1 OS=Homo sapiens GN=PABPC1 PE=2 SV=1;>tr|E7ERJ7|E7ERJ7_HUMAN Polyadenylate-binding protein 1 OS=Homo sapiens G	91.712	KEFSP(1)FGTITSAK	1289000	70688750	1.79083
sp|P60709|ACTB_HUMAN;sp|Q6S8J3|POTEE_HUMAN;sp|A5A3E0|POTEF_HUMAN;sp|P0CG38|POTEI_HUMAN;sp|Q9BYX7|ACTBM_HUMAN;sp|P0CG39|POTEJ_HUMAN;sp|P63261|ACTG_HUMAN	367;1067;1067;1067;367;1030;367	sp|P60709|ACTB_HUMAN;sp|P63261|ACTG_HUMAN	367;367	>sp|P60709|ACTB_HUMAN Actin, cytoplasmic 1 OS=Homo sapiens GN=ACTB PE=1 SV=1;>sp|Q6S8J3|POTEE_HUMAN POTE ankyrin domain family member E OS=Homo sapiens GN=POTEE PE=1 SV=3;>sp|A5A3E0|POTEF_HUMAN POTE ankyrin domain family member F OS=Homo sapiens GN=POTEF P	137.95	QEYDESGP(1)SIVHR	66296000	3826990189	1.70283
sp|P08670|VIME_HUMAN;tr|B0YJC4|B0YJC4_HUMAN	57;57	sp|P08670|VIME_HUMAN	57	>sp|P08670|VIME_HUMAN Vimentin OS=Homo sapiens GN=VIM PE=1 SV=4;>tr|B0YJC4|B0YJC4_HUMAN Vimentin OS=Homo sapiens GN=VIM PE=2 SV=1	101.72	SLYASSP(1)GGVYATR	10560000	774905840	1.34443
sp|P62328|TYB4_HUMAN	28	sp|P62328|TYB4_HUMAN	28	>sp|P62328|TYB4_HUMAN Thymosin beta-4 OS=Homo sapiens GN=TMSB4X PE=1 SV=2	87.419	TETQEKNP(1)LP(1)SKETIEQEK	2381100	377574500	0.626678
sp|P62328|TYB4_HUMAN	30	sp|P62328|TYB4_HUMAN	30	>sp|P62328|TYB4_HUMAN Thymosin beta-4 OS=Homo sapiens GN=TMSB4X PE=1 SV=2	87.419	TETQEKNP(1)LP(1)SKETIEQEK	2381100	377574500	0.626678
sp|P68363|TBA1B_HUMAN;tr|A8MUB1|A8MUB1_HUMAN;sp|P68366|TBA4A_HUMAN;tr|C9JDS9|C9JDS9_HUMAN;sp|Q9BQE3|TBA1C_HUMAN;tr|F5H5D3|F5H5D3_HUMAN;tr|F8VVB9|F8VVB9_HUMAN	222;207;222;69;222;292;182	sp|P68363|TBA1B_HUMAN;tr|A8MUB1|A8MUB1_HUMAN;sp|Q9BQE3|TBA1C_HUMAN	222;207;222	>sp|P68363|TBA1B_HUMAN Tubulin alpha-1B chain OS=Homo sapiens GN=TUBA1B PE=1 SV=1;>tr|A8MUB1|A8MUB1_HUMAN Tubulin alpha-4A chain OS=Homo sapiens GN=TUBA4A PE=2 SV=1;>sp|P68366|TBA4A_HUMAN Tubulin alpha-4A chain OS=Homo sapiens GN=TUBA4A PE=1 SV=1;>tr|C9JDS	129.17	NLDIERP(1)TYTNLNR	6263700	1346330300	0.463088
sp|P22626|ROA2_HUMAN	338	sp|P22626|ROA2_HUMAN	338	>sp|P22626|ROA2_HUMAN Heterogeneous nuclear ribonucleoproteins A2/B1 OS=Homo sapiens GN=HNRNPA2B1 PE=1 SV=2	83.31	NMGGP(1)YGGGNYGP(1)GGSGGSGGYGGR	3720990	807485380	0.458698
sp|P11021|GRP78_HUMAN	173	sp|P11021|GRP78_HUMAN	173	>sp|P11021|GRP78_HUMAN 78 kDa glucose-regulated protein OS=Homo sapiens GN=HSPA5 PE=1 SV=2	109.1	VTHAVVTVP(1)AYFNDAQR	2426100	591119470	0.408747
sp|P68363|TBA1B_HUMAN;tr|A8MUB1|A8MUB1_HUMAN;sp|P68366|TBA4A_HUMAN;tr|C9JEV8|C9JEV8_HUMAN;tr|C9JQ00|C9JQ00_HUMAN;tr|C9JJQ8|C9JJQ8_HUMAN;tr|C9JDL2|C9JDL2_HUMAN;sp|Q9BQE3|TBA1C_HUMAN;tr|F5H5D3|F5H5D3_HUMAN;tr|F8VVB9|F8VVB9_HUMAN	89;74;89;74;74;112;91;89;159;89	sp|P68363|TBA1B_HUMAN;tr|A8MUB1|A8MUB1_HUMAN;sp|Q9BQE3|TBA1C_HUMAN	89;74;89	>sp|P68363|TBA1B_HUMAN Tubulin alpha-1B chain OS=Homo sapiens GN=TUBA1B PE=1 SV=1;>tr|A8MUB1|A8MUB1_HUMAN Tubulin alpha-4A chain OS=Homo sapiens GN=TUBA4A PE=2 SV=1;>sp|P68366|TBA4A_HUMAN Tubulin alpha-4A chain OS=Homo sapiens GN=TUBA4A PE=1 SV=1;>tr|C9JEV	126.34	QLFHP(1)EQLITGK	14164000	4833603360	0.292176
sp|P11021|GRP78_HUMAN	202	sp|P11021|GRP78_HUMAN	202	>sp|P11021|GRP78_HUMAN 78 kDa glucose-regulated protein OS=Homo sapiens GN=HSPA5 PE=1 SV=2	59.579	IINEP(1)TAAAIAYGLDKR	487830	1099766120	0.0443379
