# Supplementary material for: Proteomic analysis reveals diverse proline hydroxylation-mediated oxygen-sensing cellular pathways in cancer cells
Source: Oncotarget. 2016 Oct 13;7(48):79154–69. doi: 10.18632/oncotarget.12632 (PMC5346705; doi:10.18632/oncotarget.12632)
Supplement: Supplementary file 4 [file oncotarget-07-79154-s004.xlsx]

## Sheet: Sheet1
Table S3. The enrichment of proline hydroxylation substrates in manually curated CORUM protein complexes.
CORUM complex id	Complex Name	P value
1181	C complex spliceosome	6.94787e-10
3008	60S APC containing complex	8.01216e-05
5604	Emerin complex 1	0.000126487
1195	Exon junction complex (mRNA splicing-dependent)	0.000180676
2833	SRm160-SRm300 complex	0.000180676
430	18S U11/U12 snRNP	0.000261662
1227	H2AX complex II	0.000263869
2255	Cofilin-actin-CAP1 complex	0.000534781
351	Spliceosome	0.000583121
1223	H2AX complex, isolated from cells without IR exposure	0.000604081
4389	EIF3 core complex (EIF3A, EIF3B, EIF3G, EIF3I)	0.00105526
5606	Emerin-actin-NMI-(alphaII)spectrin complex	0.00105526
1261	SRm160/300 complex	0.00173526
4392	EIF3 complex (EIF3A, EIF3B, EIF3G, EIF3I, EIF3C)	0.00173526
4403	EIF3 complex (EIF3A, EIF3B, EIF3G, EIF3I, EIF3J)	0.00173526
1332	Large Drosha complex	0.00219202
2837	Profilin 1 complex	0.00256809
5608	Emerin architectural complex	0.00256809
5615	Emerin complex 52	0.00327093
1226	H2AX complex I	0.00354725
1737	SF3b complex	0.00466642
5212	Kinase maturation complex 2	0.00466642
5286	TNF-alpha/NF-kappa B signaling complex 10	0.00730037
3082	DGCR8 multiprotein complex	0.00880334
5177	Polycystin-1 multiprotein complex (ACTN1, CDH1, SRC, JUP, VCL, CTNNB1, PXN, BCAR1, PKD1, PTK2, TLN1)	0.00880334
2755	17S U2 snRNP	0.00881093
725	P2X7 receptor signalling complex	0.0104227
3055	Nop56p-associated pre-rRNA complex	0.0104785
476	STAGA complex (SPT3-TAF9-GCN5 acetyltransferase complex)	0.012153
1097	eIF3 complex (EIF3S6, EIF3S5, EIF3S4, EIF3S3, EIF3S6IP, EIF3S2, EIF3S9, EIF3S12, EIF3S10, EIF3S8, EIF3S1, EIF3S7, PCID1)	0.012153
191	20S proteasome	0.0139889
5266	TNF-alpha/NF-kappa B signaling complex 6	0.0139889
194	PA28gamma-20S proteasome	0.0159251
192	PA28-20S proteasome	0.0179567
5613	Emerin complex 25	0.0179567
470	TFTC complex (TATA-binding protein-free TAF-II-containing complex)	0.0200786
2721	HCF-1 complex	0.0245749
265	ATR-ATRIP complex	0.0265707
472	Prolyl 4-hydroxylase (alpha(I)-type)	0.0265707
474	Prolyl 4-hydroxylase (alpha(III)-type)	0.0265707
2406	ITGA3-ITGB1 complex	0.0265707
2541	HGF-Met complex	0.0265707
2820	BRCA1-VCP complex	0.0265707
3151	Sulphiredoxin-peroxiredoxin complex	0.0265707
181	26S proteasome	0.0318829
5614	Emerin complex 32	0.0318829
219	CAND1-CUL1-RBX1 complex	0.0393212
221	CAND1-CUL2-RBX1 complex	0.0393212
222	CAND1-CUL3-RBX1 complex	0.0393212
223	CAND1-CUL4A-RBX1 complex	0.0393212
224	CAND1-CUL4B-RBX1 complex	0.0393212
478	STAGA core complex (SPT3-TAF9-GCN5 acetyltransferase complex)	0.0393212
517	Kinase-scaffold-phosphatase complex, PKA-AKAP79-CaN	0.0393212
682	C-CFTR-NHERF(PDZ1 domain)-ezrin complex	0.0393212
687	CFTR-NHERF-beta(2)AR signaling complex	0.0393212
786	MR-UBC9-SRC1 complex	0.0393212
999	p23 protein complex	0.0393212
1734	SF3A1-SF3A2-SF3A3 complex	0.0393212
1810	ITGA4-PXN-GIT1 complex	0.0393212
2254	CTGF/Hcs24-actin complex	0.0393212
2365	ITGAV-ITGB3-COL4A3 complex	0.0393212
2378	ITGA2b-ITGB3-TLN1 complex	0.0393212
2398	ITGA3-ITGB1-BSG complex	0.0393212
2399	ITGA3-ITGB1-CD63 complex	0.0393212
2400	ITGA3-ITGB1-CD151 complex	0.0393212
2401	ITGA3-ITGB1-THBS1 complex	0.0393212
2726	PXN-ITGB5-PTK2 complex	0.0393212
2877	BRD4-P-TEFb complex	0.0393212
2966	NuMA-LGN-G-alpha-i-1 complex	0.0393212
4395	EIF3 complex (EIF3B, EIF3G, EIF3I)	0.0393212
4399	EIF3 complex (EIF3B, EIF3J, EIF3I)	0.0393212
4976	SVIP-p97/VCP-DERL1 complex	0.0393212
4977	gp78-p97/VCP-DERL1 complex	0.0393212
4997	p97/VCP-VIMP-DERL1 complex	0.0393212
4998	p97/VCP-VIMP-DERL2 complex	0.0393212
5318	DDEF1-CTTN-PXN complex	0.0393212
5607	Emerin-actin-NMI complex	0.0393212
5685	Membrane protein complex (VCP, UFD1L, SEC61B)	0.0393212
5736	Pre-initiation complex (PIC)	0.0393212
5849	HSP90-CDC37-LRRK2 complex	0.0393212
