# Supplementary material for: Proteomic analysis reveals diverse proline hydroxylation-mediated oxygen-sensing cellular pathways in cancer cells
Source: Oncotarget. 2016 Oct 13;7(48):79154–69. doi: 10.18632/oncotarget.12632 (PMC5346705; doi:10.18632/oncotarget.12632)
Supplement: Supplementary file 5 [file oncotarget-07-79154-s005.xlsx]

## Sheet: StressShockGenelist-filtered-Hy
Table S4. The list of proline hydroxylation proteins involved in stress and shock response pathways.
Uniprot ID	Protein Name	Gene Name	Positions	Score	Modified peptide sequence
P05783	Keratin, type I cytoskeletal 18	KRT18	22	123.26	_SLGSVQAP(hy)SYGAR_
P06730	Eukaryotic translation initiation factor 4E	EIF4E	12	49.036	_(ac)MATVEP(hy)ETTPTP(hy)NPPTTEEEK_
P07237	Protein disulfide-isomerase	P4HB	329	138.42	_YKP(hy)ESEELTAER_
P08238	Heat shock protein HSP 90-beta	HSP90AB1	630	66.289	_KHLEINP(hy)DHPIVETLR_
P11021	78 kDa glucose-regulated protein	HSPA5	202	59.579	_IINEP(hy)TAAAIAYGLDKR_
P11021	78 kDa glucose-regulated protein	HSPA5	173	109.1	_VTHAVVTVP(hy)AYFNDAQR_
P11940	Polyadenylate-binding protein 1	PABPC1	316	91.712	_KEFSP(hy)FGTITSAK_
P13639	Elongation factor 2	EEF2	432	86.189	_IMGP(hy)NYTPGKK_
P17655	Calpain-2 catalytic subunit	CAPN2	378	70.26	_NYP(hy)NTFWM(ox)NP(hy)QYLIK_
P17655	Calpain-2 catalytic subunit	CAPN2	385	70.26	_NYP(hy)NTFWM(ox)NP(hy)QYLIK_
P21333	Filamin-A	FLNA	1075	86.367	_AFGP(hy)GLQGGSAGSPAR_
P23528	Cofilin-1	CFL1	110	88.637	_KEDLVFIFWAP(hy)ESAP(hy)LK_
P31948	Stress-induced-phosphoprotein 1	STIP1	256	71.071	_AKELDP(hy)TNMTYITNQAAVYFEK_
P35579	Myosin-9	MYH9	311	62.442	_FLSNGHVTIP(hy)GQQDKDMFQETMEAMR_
P38646	Stress-70 protein, mitochondrial	HSPA9	113	119.17	_QAVTNP(hy)NNTFYATK_
P50454	Serpin H1	SERPINH1	30	217.2	_KPAAAAAP(hy)GTAEK_
P52272	Heterogeneous nuclear ribonucleoprotein M	HNRNPM	331	86.439	_GIGMGNIGP(hy)AGMGMEGIGFGINK_
P55072	Transitional endoplasmic reticulum ATPase	VCP	717	93.753	_QTNP(hy)SAMEVEEDDPVPEIR_
P60709	Actin, cytoplasmic 1	ACTB	367	137.95	_QEYDESGP(hy)SIVHR_
P60709	Actin, cytoplasmic 1	ACTB	164	88.573	_TTGIVMDSGDGVTHTVP(hy)IYEGYALPHAILR_
P67809	Nuclease-sensitive element-binding protein 1	YBX1	211	50.783	_RPQYSNP(hy)PVQGEVMEGADNQGAGEQGR_
P78371	T-complex protein 1 subunit beta	CCT2	300	77.907	_QLIYNYP(hy)EQLFGAAGVMAIEHADFAGVER_
Q06830	Peroxiredoxin-1	PRDX1	179	84.946	_HGEVCP(hy)AGWKP(hy)GSDTIKP(hy)DVQK_
Q29983	MHC class I polypeptide-related sequence A	MICA	153	46.249	_EWTM(ox)P(hy)QSSRAQTLAM(ox)NVR_
Q8WXE1	ATR-interacting protein	ATRIP	20	47.712	_P(hy)GP(hy)P(hy)P(hy)GTGHP(hy)PSKR_
Q8WXE1	ATR-interacting protein	ATRIP	22	47.712	_P(hy)GP(hy)P(hy)P(hy)GTGHP(hy)PSKR_
Q8WXE1	ATR-interacting protein	ATRIP	23	47.712	_P(hy)GP(hy)P(hy)P(hy)GTGHP(hy)PSKR_
Q8WXE1	ATR-interacting protein	ATRIP	24	47.712	_P(hy)GP(hy)P(hy)P(hy)GTGHP(hy)PSKR_
Q8WXE1	ATR-interacting protein	ATRIP	29	47.712	_P(hy)GP(hy)P(hy)P(hy)GTGHP(hy)PSKR_
Q8WZ42	Titin	TTN	4391	99.941	_KIEP(hy)LEVALGHLAK_
Q9H093	NUAK family SNF1-like kinase 2	NUAK2	273	69.485	_P(hy)SDACGLIRWLLM(ox)VNP(hy)TR_
Q9H093	NUAK family SNF1-like kinase 2	NUAK2	288	69.485	_P(hy)SDACGLIRWLLM(ox)VNP(hy)TR_
