# Supplementary material for: Proteomic analysis reveals diverse proline hydroxylation-mediated oxygen-sensing cellular pathways in cancer cells
Source: Oncotarget. 2016 Oct 13;7(48):79154–69. doi: 10.18632/oncotarget.12632 (PMC5346705; doi:10.18632/oncotarget.12632)
Supplement: Supplementary file 6 [file oncotarget-07-79154-s006.xlsx]

## Sheet: CORUM-analysis-output
Table S5. Primers used in qRT-PCR analysis.
Gene Name	Primer oligo sequence (5'-3')
Homo sapiens RAD21 cohesin complex component (RAD21), mRNA NM_006265	Forward - GCGGAGAGCAAGGTTTTCTTC
Homo sapiens RAD21 cohesin complex component (RAD21), mRNA NM_006265	Reverse - ACTCTCCACGCTGCTCTCTA
Homo sapiens RAN, member RAS oncogene family (RAN), transcript variant 1, mRNA NM_006325.4	Forward - CTTCTGGAAGGAACGCCGC
Homo sapiens RAN, member RAS oncogene family (RAN), transcript variant 1, mRNA NM_006325.4	Reverse - AACCTCAACACCCAAGGTGG
Homo sapiens v-myc avian myelocytomatosis viral oncogene homolog (MYC), mRNA NM_002467.4	Forward - TCTCCGTCCTCGGATTCTCT
Homo sapiens v-myc avian myelocytomatosis viral oncogene homolog (MYC), mRNA NM_002467.4	Reverse - TTCTTGTTCCTCCTCAGAGTCG
Homo sapiens Myc promoter	Forward - TACTCACAGGACAAGGATGCGGTT
Homo sapiens Myc promoter	Reverse - TGAATTAACTACGCGCGCCTACCA
